# Supplementary material for: rac-3,9-Bis(3-chloro­phen­yl)-2,4,8,10-tetra­oxaspiro­[5.5]undeca­ne
Source: Acta Crystallogr Sect E Struct Rep Online. 2011 Sep 17;67(Pt 10):o2672. doi: 10.1107/S1600536811037172 (PMC3201504; doi:10.1107/S1600536811037172)
Supplement: Supplementary file 1 [file e-67-o2672-sup1.cif]

##############################################################################
#                                                                            #
# This CIF contains the data in a paper accepted for publication in          #
# Acta Crystallographica Section E. It conforms to the requirements of       #
# Notes for Authors for Acta Crystallographica Section E, and has been       #
# peer reviewed under the auspices of the IUCr Commission on Journals.       #
#                                                                            #
# Full details of the Crystallographic Information File format               #
# are given in the paper "The Crystallographic Information File (CIF):       #
# a New Standard Archive File for Crystallography" by S. R. Hall, F. H.      #
# Allen and I. D. Brown [Acta Cryst. (1991), A47, 655-685].                  #
#                                                                            #
# The current version of the core CIF dictionary is obtainable from          #
# ftp://ftp.iucr.org/pub/cif_core.dic.                                       #
#                                                                            #
# Software is freely available for graphical display of the structure(s)     #
# in this CIF. For information consult the CIF software page                 #
# http://www.iucr.org/resources/cif/software.                                #
#                                                                            #
# This file may be used for bona fide research purposes within the           #
# scientific community so long as proper attribution is given to the journal # 
# article from which it was obtained.                                        #
#                                                                            #
##############################################################################
data_I
_audit_creation_method     SHELXL-97
_chemical_name_systematic
;
<i>rac</i>-3,9-Bis(3-chlorophenyl)-2,4,8,10-tetraoxaspiro[5.5]undecane
;
_chemical_name_common     ?
_chemical_formula_moiety     'C19 H18 Cl2 O4'
_chemical_formula_sum     'C19 H18 Cl2 O4'
_chemical_formula_iupac     'C19 H18 Cl2 O4'
_chemical_formula_weight     381.23
_chemical_melting_point     397
_symmetry_cell_setting     monoclinic
_symmetry_space_group_name_H-M     'P 21/c'
_symmetry_space_group_name_Hall     '-P 2ybc'
loop_
    _symmetry_equiv_pos_as_xyz
    'x, y, z'
    '-x, y+1/2, -z+1/2'
    '-x, -y, -z'
    'x, -y-1/2, z-1/2'
_cell_length_a     13.0924(13)
_cell_length_b     5.8473(6)
_cell_length_c     23.061(2)
_cell_angle_alpha     90.00
_cell_angle_beta     92.865(2)
_cell_angle_gamma     90.00
_cell_volume     1763.2(3)
_cell_formula_units_Z     4
_cell_measurement_reflns_used     5568
_cell_measurement_theta_min     2.41
_cell_measurement_theta_max     30.21
_cell_measurement_temperature     296(2)
_exptl_crystal_description     PRISM
_exptl_crystal_colour     colourless
_exptl_crystal_size_max     0.30
_exptl_crystal_size_mid     0.20
_exptl_crystal_size_min     0.20
_exptl_crystal_density_diffrn     1.436
_exptl_crystal_density_meas     ?
_exptl_crystal_density_method     'not measured'
_exptl_crystal_F_000     792
_exptl_absorpt_coefficient_mu     0.389
_exptl_absorpt_correction_type     multi-scan
_exptl_absorpt_process_details     '(SADABS; Bruker, 2000)'
_exptl_absorpt_correction_T_min     0.8922
_exptl_absorpt_correction_T_max     0.9262
_exptl_special_details     ?
_diffrn_ambient_temperature     296(2)
_diffrn_radiation_type     MoK\a
_diffrn_radiation_wavelength     0.71073
_diffrn_radiation_source     'fine-focus sealed tube'
_diffrn_radiation_monochromator     graphite
_diffrn_measurement_device_type     'Bruker APEXII CCD'
_diffrn_measurement_method     '\f and \w'
_diffrn_detector_area_resol_mean     ?
_diffrn_reflns_number     9216
_diffrn_reflns_av_R_equivalents     0.0435
_diffrn_reflns_av_sigmaI/netI     0.0390
_diffrn_reflns_theta_min     1.56
_diffrn_reflns_theta_max     24.99
_diffrn_reflns_theta_full     24.99
_diffrn_measured_fraction_theta_max     0.997
_diffrn_measured_fraction_theta_full     0.997
_diffrn_reflns_limit_h_min     -15
_diffrn_reflns_limit_h_max     15
_diffrn_reflns_limit_k_min     -6
_diffrn_reflns_limit_k_max     6
_diffrn_reflns_limit_l_min     -27
_diffrn_reflns_limit_l_max     23
_refine_special_details
;
Refinement of <i>F</i>^2^ against ALL reflections. The weighted <i>R</i>-factor
<i>wR</i> and goodness of fit <i>S</i> are based on <i>F</i>^2^, conventional
<i>R</i>-factors <i>R</i> are based on <i>F</i>, with <i>F</i> set to zero for
negative <i>F</i>^2^. The threshold expression of <i>F</i>^2^ >
\s(<i>F</i>^2^) is used only for calculating <i>R</i>-factors(gt) <i>etc</i>.
and is not relevant to the choice of reflections for refinement.
<i>R</i>-factors based on <i>F</i>^2^ are statistically about twice as large
as those based on <i>F</i>, and <i>R</i>- factors based on ALL data will be
even larger.
;
_reflns_number_total     3083
_reflns_number_gt     2669
_reflns_threshold_expression     I>2\s(I)
_refine_ls_structure_factor_coef     Fsqd
_refine_ls_matrix_type     full
_refine_ls_R_factor_all     0.0427
_refine_ls_R_factor_gt     0.0341
_refine_ls_wR_factor_gt     0.0874
_refine_ls_wR_factor_ref     0.0914
_refine_ls_goodness_of_fit_ref     1.007
_refine_ls_restrained_S_all     1.007
_refine_ls_number_reflns     3083
_refine_ls_number_parameters     227
_refine_ls_number_restraints     0
_refine_ls_hydrogen_treatment     constr
_refine_ls_weighting_scheme     calc
_refine_ls_weighting_details
         'calc w=1/[\s^2^(Fo^2^)+(0.0450P)^2^+0.5850P] where P=(Fo^2^+2Fc^2^)/3'
_atom_sites_solution_hydrogens     geom
_atom_sites_solution_primary     direct
_atom_sites_solution_secondary     difmap
_refine_ls_shift/su_max     0.001
_refine_ls_shift/su_mean     0.000
_refine_diff_density_max     0.233
_refine_diff_density_min     -0.366
_refine_ls_extinction_method     'SHELXTL (Sheldrick, 2008)'
_refine_ls_extinction_coef     0.0101(15)
_refine_ls_extinction_expression
                                  'Fc^*^=kFc[1+0.001xFc^2^\l^3^/sin(2\q)]^-1/4^'
loop_
    _atom_type_symbol
    _atom_type_description
    _atom_type_scat_dispersion_real
    _atom_type_scat_dispersion_imag
    _atom_type_scat_source
    'C' 'C' 0.0033 0.0016
                         'International Tables Vol C Tables 4.2.6.8 and 6.1.1.4'
    'H' 'H' 0.0000 0.0000
                         'International Tables Vol C Tables 4.2.6.8 and 6.1.1.4'
    'O' 'O' 0.0106 0.0060
                         'International Tables Vol C Tables 4.2.6.8 and 6.1.1.4'
    'Cl' 'Cl' 0.1484 0.1585
                         'International Tables Vol C Tables 4.2.6.8 and 6.1.1.4'
_computing_data_collection     'APEX2 (Bruker, 2000)'
_computing_cell_refinement     'SAINT (Bruker, 2000)'
_computing_data_reduction     'SAINT (Bruker, 2000)'
_computing_structure_solution     'SHELXTL (Sheldrick, 2008)'
_computing_structure_refinement     'SHELXTL (Sheldrick, 2008)'
_computing_molecular_graphics     'SHELXTL (Sheldrick, 2008)'
_computing_publication_material     'SHELXTL (Sheldrick, 2008)'
loop_
    _atom_site_type_symbol
    _atom_site_label
    _atom_site_fract_x
    _atom_site_fract_y
    _atom_site_fract_z
    _atom_site_U_iso_or_equiv
    _atom_site_adp_type
    _atom_site_calc_flag
    _atom_site_refinement_flags
    _atom_site_occupancy
    _atom_site_symmetry_multiplicity
    _atom_site_disorder_assembly
    _atom_site_disorder_group
    Cl Cl1 1.44666(4) -0.09142(9) 0.42374(2) 0.06281(18) Uani d . 1 1 . .
    Cl Cl2 0.60790(4) 0.03575(11) 0.87193(2) 0.0707(2) Uani d . 1 1 . .
    C C10 1.00108(11) -0.0663(3) 0.63687(6) 0.0355(3) Uani d . 1 1 . .
    C C7 1.18050(11) 0.0270(3) 0.57866(6) 0.0381(4) Uani d . 1 1 . .
    H H7 1.2282 -0.0646 0.6032 0.046 Uiso calc R 1 1 . .
    C C13 0.81522(11) 0.0410(3) 0.68608(6) 0.0367(3) Uani d . 1 1 . .
    H H13 0.7765 -0.0790 0.6650 0.044 Uiso calc R 1 1 . .
    C C14 0.74431(11) 0.1662(3) 0.72470(6) 0.0365(3) Uani d . 1 1 . .
    C C6 1.23665(11) 0.1316(3) 0.52994(6) 0.0360(3) Uani d . 1 1 . .
    C C9 1.08461(12) 0.0975(3) 0.65948(7) 0.0437(4) Uani d . 1 1 . .
    H H9A 1.0544 0.2177 0.6820 0.052 Uiso calc R 1 1 . .
    H H9B 1.1333 0.0154 0.6848 0.052 Uiso calc R 1 1 . .
    C C12 0.91461(12) 0.0658(3) 0.60524(6) 0.0426(4) Uani d . 1 1 . .
    H H12A 0.9431 0.1715 0.5779 0.051 Uiso calc R 1 1 . .
    H H12B 0.8704 -0.0401 0.5835 0.051 Uiso calc R 1 1 . .
    C C19 0.71569(12) 0.0629(3) 0.77554(7) 0.0407(4) Uani d . 1 1 . .
    H H19 0.7439 -0.0767 0.7871 0.049 Uiso calc R 1 1 . .
    C C18 0.64487(12) 0.1693(3) 0.80883(7) 0.0452(4) Uani d . 1 1 . .
    C C1 1.31014(11) -0.0007(3) 0.50473(7) 0.0383(3) Uani d . 1 1 . .
    H H1 1.3269 -0.1442 0.5198 0.046 Uiso calc R 1 1 . .
    C C11 0.95635(13) -0.2022(3) 0.68599(7) 0.0466(4) Uani d . 1 1 . .
    H H11A 0.9156 -0.3274 0.6697 0.056 Uiso calc R 1 1 . .
    H H11B 1.0116 -0.2670 0.7103 0.056 Uiso calc R 1 1 . .
    C C15 0.70256(13) 0.3758(3) 0.70861(8) 0.0475(4) Uani d . 1 1 . .
    H H15 0.7217 0.4465 0.6747 0.057 Uiso calc R 1 1 . .
    C C2 1.35834(12) 0.0819(3) 0.45714(7) 0.0413(4) Uani d . 1 1 . .
    C C8 1.04953(14) -0.2341(3) 0.59572(8) 0.0479(4) Uani d . 1 1 . .
    H H8A 1.0958 -0.3346 0.6178 0.057 Uiso calc R 1 1 . .
    H H8B 0.9965 -0.3276 0.5768 0.057 Uiso calc R 1 1 . .
    C C3 1.33736(13) 0.2967(3) 0.43493(7) 0.0471(4) Uani d . 1 1 . .
    H H3 1.3716 0.3520 0.4035 0.057 Uiso calc R 1 1 . .
    C C5 1.21370(13) 0.3469(3) 0.50771(7) 0.0451(4) Uani d . 1 1 . .
    H H5 1.1645 0.4368 0.5244 0.054 Uiso calc R 1 1 . .
    C C17 0.60229(13) 0.3780(3) 0.79319(8) 0.0533(5) Uani d . 1 1 . .
    H H17 0.5546 0.4477 0.8160 0.064 Uiso calc R 1 1 . .
    C C4 1.26424(14) 0.4277(3) 0.46054(8) 0.0505(4) Uani d . 1 1 . .
    H H4 1.2487 0.5724 0.4459 0.061 Uiso calc R 1 1 . .
    C C16 0.63242(14) 0.4803(3) 0.74285(9) 0.0567(5) Uani d . 1 1 . .
    H H16 0.6052 0.6216 0.7318 0.068 Uiso calc R 1 1 . .
    O O3 0.89369(8) -0.06191(19) 0.72093(4) 0.0415(3) Uani d . 1 1 . .
    O O1 1.10447(8) -0.11743(19) 0.55266(5) 0.0421(3) Uani d . 1 1 . .
    O O4 0.85569(8) 0.1908(2) 0.64567(4) 0.0429(3) Uani d . 1 1 . .
    O O2 1.13674(8) 0.19688(19) 0.61245(5) 0.0441(3) Uani d . 1 1 . .
loop_
    _atom_site_aniso_label
    _atom_site_aniso_U_11
    _atom_site_aniso_U_22
    _atom_site_aniso_U_33
    _atom_site_aniso_U_12
    _atom_site_aniso_U_13
    _atom_site_aniso_U_23
    Cl1 0.0534(3) 0.0747(4) 0.0629(3) 0.0064(2) 0.0281(2) -0.0002(2)
    Cl2 0.0728(3) 0.0869(4) 0.0552(3) -0.0017(3) 0.0312(2) 0.0047(3)
    C10 0.0400(8) 0.0339(8) 0.0332(7) 0.0029(6) 0.0077(6) -0.0012(6)
    C7 0.0375(8) 0.0435(9) 0.0333(8) 0.0046(7) 0.0032(6) -0.0027(6)
    C13 0.0374(8) 0.0396(8) 0.0333(8) -0.0012(6) 0.0030(6) -0.0001(6)
    C14 0.0320(7) 0.0410(8) 0.0365(8) -0.0008(6) 0.0015(6) -0.0031(6)
    C6 0.0364(8) 0.0403(8) 0.0314(7) -0.0037(6) 0.0015(6) -0.0043(6)
    C9 0.0440(8) 0.0575(10) 0.0301(8) -0.0008(8) 0.0061(6) -0.0084(7)
    C12 0.0412(8) 0.0578(10) 0.0293(7) 0.0037(7) 0.0056(6) 0.0027(7)
    C19 0.0395(8) 0.0414(9) 0.0415(8) -0.0005(7) 0.0050(7) -0.0017(7)
    C18 0.0392(8) 0.0554(10) 0.0417(9) -0.0061(8) 0.0099(7) -0.0063(7)
    C1 0.0373(8) 0.0393(8) 0.0384(8) -0.0006(7) 0.0029(6) 0.0014(6)
    C11 0.0546(10) 0.0402(9) 0.0467(9) 0.0128(8) 0.0180(7) 0.0077(7)
    C15 0.0473(9) 0.0479(10) 0.0478(9) 0.0060(8) 0.0067(7) 0.0053(8)
    C2 0.0353(8) 0.0496(9) 0.0394(8) -0.0052(7) 0.0057(6) -0.0027(7)
    C8 0.0592(10) 0.0354(9) 0.0511(9) -0.0028(8) 0.0229(8) -0.0051(7)
    C3 0.0516(9) 0.0505(10) 0.0395(8) -0.0119(8) 0.0049(7) 0.0046(7)
    C5 0.0533(9) 0.0393(9) 0.0426(9) 0.0041(7) 0.0032(7) -0.0061(7)
    C17 0.0423(9) 0.0600(11) 0.0587(11) 0.0058(8) 0.0130(8) -0.0143(9)
    C4 0.0662(11) 0.0379(9) 0.0471(9) -0.0035(8) 0.0004(8) 0.0042(7)
    C16 0.0528(10) 0.0491(10) 0.0686(12) 0.0148(9) 0.0065(9) -0.0016(9)
    O3 0.0461(6) 0.0455(6) 0.0338(5) 0.0124(5) 0.0106(5) 0.0071(5)
    O1 0.0510(6) 0.0384(6) 0.0382(6) -0.0059(5) 0.0149(5) -0.0094(5)
    O4 0.0453(6) 0.0475(6) 0.0369(6) 0.0117(5) 0.0112(5) 0.0103(5)
    O2 0.0475(6) 0.0464(6) 0.0395(6) -0.0082(5) 0.0139(5) -0.0138(5)
_geom_special_details
;
All e.s.d.'s (except the e.s.d. in the dihedral angle between two l.s. planes)
are estimated using the full covariance matrix. The cell e.s.d.'s are taken
into account individually in the estimation of e.s.d.'s in distances, angles
and torsion angles; correlations between e.s.d.'s in cell parameters are only
used when they are defined by crystal symmetry. An approximate (isotropic)
treatment of cell e.s.d.'s is used for estimating e.s.d.'s involving l.s.
planes.
;
loop_
    _geom_bond_atom_site_label_1
    _geom_bond_atom_site_label_2
    _geom_bond_site_symmetry_2
    _geom_bond_distance
    _geom_bond_publ_flag
    Cl1 C2 . 1.7456(16) ?
    Cl2 C18 . 1.7413(17) ?
    C10 C11 . 1.524(2) ?
    C10 C8 . 1.525(2) ?
    C10 C9 . 1.526(2) ?
    C10 C12 . 1.526(2) ?
    C7 O2 . 1.4026(18) ?
    C7 O1 . 1.4153(19) ?
    C7 C6 . 1.503(2) ?
    C7 H7 . 0.9800 ?
    C13 O4 . 1.4019(18) ?
    C13 O3 . 1.4074(18) ?
    C13 C14 . 1.508(2) ?
    C13 H13 . 0.9800 ?
    C14 C15 . 1.385(2) ?
    C14 C19 . 1.387(2) ?
    C6 C1 . 1.385(2) ?
    C6 C5 . 1.387(2) ?
    C9 O2 . 1.4332(19) ?
    C9 H9A . 0.9700 ?
    C9 H9B . 0.9700 ?
    C12 O4 . 1.4388(18) ?
    C12 H12A . 0.9700 ?
    C12 H12B . 0.9700 ?
    C19 C18 . 1.381(2) ?
    C19 H19 . 0.9300 ?
    C18 C17 . 1.382(3) ?
    C1 C2 . 1.380(2) ?
    C1 H1 . 0.9300 ?
    C11 O3 . 1.4356(18) ?
    C11 H11A . 0.9700 ?
    C11 H11B . 0.9700 ?
    C15 C16 . 1.383(2) ?
    C15 H15 . 0.9300 ?
    C2 C3 . 1.379(2) ?
    C8 O1 . 1.4285(19) ?
    C8 H8A . 0.9700 ?
    C8 H8B . 0.9700 ?
    C3 C4 . 1.382(2) ?
    C3 H3 . 0.9300 ?
    C5 C4 . 1.384(2) ?
    C5 H5 . 0.9300 ?
    C17 C16 . 1.381(3) ?
    C17 H17 . 0.9300 ?
    C4 H4 . 0.9300 ?
    C16 H16 . 0.9300 ?
loop_
    _geom_angle_atom_site_label_1
    _geom_angle_atom_site_label_2
    _geom_angle_atom_site_label_3
    _geom_angle_site_symmetry_1
    _geom_angle_site_symmetry_3
    _geom_angle
    _geom_angle_publ_flag
    C11 C10 C8 . . 108.33(13) ?
    C11 C10 C9 . . 111.63(14) ?
    C8 C10 C9 . . 107.65(13) ?
    C11 C10 C12 . . 108.41(13) ?
    C8 C10 C12 . . 110.49(13) ?
    C9 C10 C12 . . 110.32(14) ?
    O2 C7 O1 . . 111.08(12) ?
    O2 C7 C6 . . 110.82(13) ?
    O1 C7 C6 . . 106.63(12) ?
    O2 C7 H7 . . 109.4 ?
    O1 C7 H7 . . 109.4 ?
    C6 C7 H7 . . 109.4 ?
    O4 C13 O3 . . 110.93(12) ?
    O4 C13 C14 . . 110.70(12) ?
    O3 C13 C14 . . 108.89(12) ?
    O4 C13 H13 . . 108.8 ?
    O3 C13 H13 . . 108.8 ?
    C14 C13 H13 . . 108.8 ?
    C15 C14 C19 . . 119.48(15) ?
    C15 C14 C13 . . 121.20(14) ?
    C19 C14 C13 . . 119.21(14) ?
    C1 C6 C5 . . 119.62(14) ?
    C1 C6 C7 . . 117.54(14) ?
    C5 C6 C7 . . 122.74(14) ?
    O2 C9 C10 . . 110.88(12) ?
    O2 C9 H9A . . 109.5 ?
    C10 C9 H9A . . 109.5 ?
    O2 C9 H9B . . 109.5 ?
    C10 C9 H9B . . 109.5 ?
    H9A C9 H9B . . 108.1 ?
    O4 C12 C10 . . 110.87(12) ?
    O4 C12 H12A . . 109.5 ?
    C10 C12 H12A . . 109.5 ?
    O4 C12 H12B . . 109.5 ?
    C10 C12 H12B . . 109.5 ?
    H12A C12 H12B . . 108.1 ?
    C18 C19 C14 . . 119.40(15) ?
    C18 C19 H19 . . 120.3 ?
    C14 C19 H19 . . 120.3 ?
    C19 C18 C17 . . 121.73(16) ?
    C19 C18 Cl2 . . 119.00(14) ?
    C17 C18 Cl2 . . 119.26(13) ?
    C2 C1 C6 . . 119.55(15) ?
    C2 C1 H1 . . 120.2 ?
    C6 C1 H1 . . 120.2 ?
    O3 C11 C10 . . 111.77(12) ?
    O3 C11 H11A . . 109.3 ?
    C10 C11 H11A . . 109.3 ?
    O3 C11 H11B . . 109.3 ?
    C10 C11 H11B . . 109.3 ?
    H11A C11 H11B . . 107.9 ?
    C16 C15 C14 . . 120.17(16) ?
    C16 C15 H15 . . 119.9 ?
    C14 C15 H15 . . 119.9 ?
    C3 C2 C1 . . 121.58(15) ?
    C3 C2 Cl1 . . 119.28(12) ?
    C1 C2 Cl1 . . 119.14(13) ?
    O1 C8 C10 . . 111.40(13) ?
    O1 C8 H8A . . 109.3 ?
    C10 C8 H8A . . 109.3 ?
    O1 C8 H8B . . 109.3 ?
    C10 C8 H8B . . 109.3 ?
    H8A C8 H8B . . 108.0 ?
    C2 C3 C4 . . 118.41(15) ?
    C2 C3 H3 . . 120.8 ?
    C4 C3 H3 . . 120.8 ?
    C4 C5 C6 . . 119.81(16) ?
    C4 C5 H5 . . 120.1 ?
    C6 C5 H5 . . 120.1 ?
    C16 C17 C18 . . 118.26(16) ?
    C16 C17 H17 . . 120.9 ?
    C18 C17 H17 . . 120.9 ?
    C3 C4 C5 . . 121.02(16) ?
    C3 C4 H4 . . 119.5 ?
    C5 C4 H4 . . 119.5 ?
    C17 C16 C15 . . 120.94(17) ?
    C17 C16 H16 . . 119.5 ?
    C15 C16 H16 . . 119.5 ?
    C13 O3 C11 . . 110.19(12) ?
    C7 O1 C8 . . 111.00(12) ?
    C13 O4 C12 . . 110.26(12) ?
    C7 O2 C9 . . 110.87(12) ?
loop_
    _geom_torsion_atom_site_label_1
    _geom_torsion_atom_site_label_2
    _geom_torsion_atom_site_label_3
    _geom_torsion_atom_site_label_4
    _geom_torsion_site_symmetry_1
    _geom_torsion_site_symmetry_2
    _geom_torsion_site_symmetry_3
    _geom_torsion_site_symmetry_4
    _geom_torsion
    _geom_torsion_publ_flag
    O4 C13 C14 C15 . . . . 19.0(2) ?
    O3 C13 C14 C15 . . . . 141.19(15) ?
    O4 C13 C14 C19 . . . . -164.95(13) ?
    O3 C13 C14 C19 . . . . -42.74(18) ?
    O2 C7 C6 C1 . . . . 159.48(13) ?
    O1 C7 C6 C1 . . . . -79.51(16) ?
    O2 C7 C6 C5 . . . . -24.2(2) ?
    O1 C7 C6 C5 . . . . 96.80(17) ?
    C11 C10 C9 O2 . . . . 170.89(12) ?
    C8 C10 C9 O2 . . . . 52.13(17) ?
    C12 C10 C9 O2 . . . . -68.50(16) ?
    C11 C10 C12 O4 . . . . 50.16(18) ?
    C8 C10 C12 O4 . . . . 168.73(13) ?
    C9 C10 C12 O4 . . . . -72.36(16) ?
    C15 C14 C19 C18 . . . . 0.9(2) ?
    C13 C14 C19 C18 . . . . -175.20(14) ?
    C14 C19 C18 C17 . . . . -0.7(2) ?
    C14 C19 C18 Cl2 . . . . 178.92(12) ?
    C5 C6 C1 C2 . . . . -1.1(2) ?
    C7 C6 C1 C2 . . . . 175.31(14) ?
    C8 C10 C11 O3 . . . . -169.67(13) ?
    C9 C10 C11 O3 . . . . 71.97(18) ?
    C12 C10 C11 O3 . . . . -49.75(18) ?
    C19 C14 C15 C16 . . . . -0.4(3) ?
    C13 C14 C15 C16 . . . . 175.67(16) ?
    C6 C1 C2 C3 . . . . 2.0(2) ?
    C6 C1 C2 Cl1 . . . . -177.16(11) ?
    C11 C10 C8 O1 . . . . -172.53(14) ?
    C9 C10 C8 O1 . . . . -51.68(18) ?
    C12 C10 C8 O1 . . . . 68.85(18) ?
    C1 C2 C3 C4 . . . . -1.7(2) ?
    Cl1 C2 C3 C4 . . . . 177.45(13) ?
    C1 C6 C5 C4 . . . . 0.1(2) ?
    C7 C6 C5 C4 . . . . -176.16(15) ?
    C19 C18 C17 C16 . . . . -0.1(3) ?
    Cl2 C18 C17 C16 . . . . -179.73(15) ?
    C2 C3 C4 C5 . . . . 0.6(3) ?
    C6 C5 C4 C3 . . . . 0.2(3) ?
    C18 C17 C16 C15 . . . . 0.7(3) ?
    C14 C15 C16 C17 . . . . -0.4(3) ?
    O4 C13 O3 C11 . . . . -63.94(16) ?
    C14 C13 O3 C11 . . . . 173.99(12) ?
    C10 C11 O3 C13 . . . . 56.69(18) ?
    O2 C7 O1 C8 . . . . -61.88(16) ?
    C6 C7 O1 C8 . . . . 177.28(12) ?
    C10 C8 O1 C7 . . . . 57.07(18) ?
    O3 C13 O4 C12 . . . . 64.98(15) ?
    C14 C13 O4 C12 . . . . -174.01(11) ?
    C10 C12 O4 C13 . . . . -58.23(16) ?
    O1 C7 O2 C9 . . . . 62.62(16) ?
    C6 C7 O2 C9 . . . . -179.05(12) ?
    C10 C9 O2 C7 . . . . -58.53(16) ?
loop_
    _geom_hbond_atom_site_label_D
    _geom_hbond_atom_site_label_H
    _geom_hbond_atom_site_label_A
    _geom_hbond_site_symmetry_A
    _geom_hbond_distance_DH
    _geom_hbond_distance_HA
    _geom_hbond_distance_DA
    _geom_hbond_angle_DHA
    _geom_hbond_publ_flag
    C12 H12B Cg1 3_756 0.97 2.70 3.632(2) 162.0 yes
    C9 H9A O3 2_756 0.97 2.64 3.402(2) 135.4 yes
    C11 H11B O3 2_746 0.97 2.61 3.530(2) 157.7 yes
data_global
_journal_data_validation_number     ?
_journal_date_recd_electronic     2011-07-23
_journal_date_accepted     2011-09-13
_journal_name_full     'Acta Crystallographica, Section E'
_journal_year     2011
_journal_volume     67
_journal_issue     10
_journal_page_first     o2672
_journal_page_last     o2672
_journal_paper_category     QO
_journal_coeditor_code     KP2345
_publ_contact_author_name     'Prof. Xiaoqiang Sun'
_publ_contact_author_address
;
Key Laboratory of Fine Chemical Engineering
Changzhou University
Changzhou 213164
Jiangsu, People's Republic of China
;
_publ_contact_author_email     chemsxq@yahoo.com.cn
_publ_contact_author_fax     ?
_publ_contact_author_phone     '+86 519 86330257'
_publ_section_title
;
<i>rac</i>-3,9-Bis(3-chlorophenyl)-2,4,8,10-tetraoxaspiro[5.5]undecane
;
loop_
    _publ_author_name
    _publ_author_address
    'Zhengyi Li'
;
Key Laboratory of Fine Chemical Engineering
Changzhou University
Changzhou 213164
Jiangsu, People's Republic of China
;
    'Beibei Zhou'
;
Key Laboratory of Fine Chemical Engineering
Changzhou University
Changzhou 213164
Jiangsu, People's Republic of China
;
    'Liang Chen'
;
Key Laboratory of Fine Chemical Engineering
Changzhou University
Changzhou 213164
Jiangsu, People's Republic of China
;
    'Ling Ge'
;
Key Laboratory of Fine Chemical Engineering
Changzhou University
Changzhou 213164
Jiangsu, People's Republic of China
;
    'Xiaoqiang Sun'
;
Key Laboratory of Fine Chemical Engineering
Changzhou University
Changzhou 213164
Jiangsu, People's Republic of China
;
_publ_section_synopsis     .
