# Supplementary material for: rac-3,9-Bis(3-chloro­phen­yl)-2,4,8,10-tetra­oxaspiro­[5.5]undeca­ne
Source: Acta Crystallogr Sect E Struct Rep Online. 2011 Sep 17;67(Pt 10):o2672. doi: 10.1107/S1600536811037172 (PMC3201504; doi:10.1107/S1600536811037172)
Supplement: Supplementary file 2 [file e-67-o2672-Isup2.hkl]

# 
# h,k,l, Fc-squared, Fo-squared, sigma(Fo-squared) and status flag 
# 
data_I
_shelx_title ' 100928A in P2(1)/c' 
_shelx_refln_list_code          4 
_shelx_F_calc_maximum      179.84 
_exptl_crystal_F_000       792.00 
_reflns_d_resolution_high  0.8411 
 
loop_ 
 _symmetry_equiv_pos_as_xyz 
 'x, y, z' 
 '-x, y+1/2, -z+1/2' 
 '-x, -y, -z' 
 'x, -y-1/2, z-1/2' 
 
_cell_length_a    13.0924 
_cell_length_b     5.8473 
_cell_length_c    23.0606 
_cell_angle_alpha  90.000 
_cell_angle_beta   92.865 
_cell_angle_gamma  90.000 
 
_shelx_F_squared_multiplier     1.000 
 
loop_ 
 _refln_index_h 
 _refln_index_k 
 _refln_index_l 
 _refln_F_squared_calc 
 _refln_F_squared_meas 
 _refln_F_squared_sigma 
 _refln_observed_status 
   1   0   0      759.34      685.61     17.17 o 
   2   0   0     1504.89     1499.33     22.16 o 
   3   0   0     1796.68     1671.00     24.69 o 
   4   0   0    10440.91    10412.74    179.18 o 
   5   0   0        1.04        0.67      0.34 o 
   6   0   0     2177.39     2240.14     46.76 o 
   7   0   0      242.27      231.03      4.63 o 
   8   0   0      385.30      386.10      7.33 o 
   9   0   0       80.17       84.28      3.13 o 
  10   0   0       10.00        9.02      0.84 o 
  11   0   0      508.91      485.57     12.00 o 
  12   0   0       92.84       98.19      3.80 o 
  13   0   0       67.03       77.21      3.61 o 
  14   0   0       19.36       20.00      3.50 o 
  15   0   0        7.20        4.04      4.71 o 
   1   1   0      491.64      511.97      7.91 o 
   2   1   0     2449.54     2484.95     37.48 o 
   3   1   0     2240.09     2212.16     38.04 o 
   4   1   0      213.72      192.30      3.73 o 
   5   1   0      412.95      396.75      6.31 o 
   6   1   0      778.94      804.28     12.72 o 
   7   1   0        0.09        0.00      0.57 o 
   8   1   0      354.42      376.10      5.77 o 
   9   1   0       27.45       31.13      2.06 o 
  10   1   0      172.08      175.11      3.23 o 
  11   1   0        0.00        0.00      0.67 o 
  12   1   0       23.26       20.30      1.37 o 
  13   1   0        7.07        4.59      1.29 o 
  14   1   0       31.26       34.46      2.38 o 
  15   1   0       23.99       23.20      2.07 o 
   0   2   0     8529.98     8538.08    182.60 o 
   1   2   0     4099.24     4277.03     74.93 o 
   2   2   0      167.08      117.49     18.32 o 
   3   2   0       73.92       84.29      2.05 o 
   4   2   0      384.47      340.13      6.52 o 
   5   2   0      373.99      351.17      9.55 o 
   6   2   0      518.57      529.29      9.75 o 
   7   2   0        9.64       10.20      0.75 o 
   8   2   0       16.96       24.00      1.26 o 
   9   2   0       23.27       20.73      1.20 o 
  10   2   0     1250.45     1253.95     22.74 o 
  11   2   0     1070.84     1052.32     19.43 o 
  12   2   0        2.29        3.22      1.13 o 
  13   2   0       92.01       89.35      4.01 o 
  14   2   0       79.94       90.58      4.25 o 
   1   3   0      427.87      426.29      8.23 o 
   2   3   0     2167.27     2238.25     51.90 o 
   3   3   0     1573.48     1639.75     29.30 o 
   4   3   0      500.23      464.94      9.15 o 
   5   3   0      177.76      166.16      3.26 o 
   6   3   0      353.57      343.77      5.97 o 
   7   3   0       94.57       83.11     18.59 o 
   8   3   0       62.67       57.00      7.67 o 
   9   3   0      161.78      165.81      4.25 o 
  10   3   0        8.38       10.02      1.44 o 
  11   3   0       55.19       55.08      2.49 o 
  12   3   0        1.38        2.74      1.18 o 
  13   3   0       19.86       18.73      1.76 o 
  14   3   0       26.19       28.08      2.71 o 
   0   4   0      289.37      346.04     13.06 o 
   1   4   0       46.55       46.22      1.61 o 
   2   4   0       16.11       20.31      1.71 o 
   3   4   0      132.98      137.63      3.03 o 
   4   4   0      173.22      168.66      5.10 o 
   5   4   0      110.53      108.01      3.23 o 
   6   4   0      519.10      499.82     10.04 o 
   7   4   0       23.78       27.07      1.82 o 
   8   4   0       18.30       15.52      1.82 o 
   9   4   0      381.96      386.41     11.06 o 
  10   4   0        4.31        4.79      1.34 o 
  11   4   0       33.37       39.23      2.36 o 
  12   4   0        8.90        9.19      2.07 o 
   1   5   0        1.49        1.00      0.70 o 
   2   5   0       50.03       42.86      2.12 o 
   3   5   0        2.82        4.84      1.33 o 
   4   5   0      108.96       93.22      3.19 o 
   5   5   0      110.26       91.74      3.15 o 
   6   5   0      176.86      178.73      5.57 o 
   7   5   0       28.08       28.54      2.01 o 
   8   5   0        7.42        8.04      2.22 o 
   9   5   0       12.96       18.33      2.56 o 
  10   5   0        0.45        0.00      2.42 o 
   0   6   0       30.66       37.65      4.30 o 
   1   6   0        9.48       10.64      1.61 o 
   2   6   0      254.02      252.59      5.45 o 
   3   6   0        3.32        2.68      1.20 o 
   4   6   0       14.31        9.76      1.44 o 
   5   6   0       40.69       39.65      6.19 o 
   6   6   0      105.48      111.98      5.02 o 
   7   6   0        9.14        9.29      2.18 o 
 -15   1   1       23.94       20.18      2.02 o 
 -14   1   1        0.00        0.00      1.17 o 
 -13   1   1       24.23       24.63      1.91 o 
 -12   1   1       37.23       36.04      1.78 o 
 -11   1   1      252.29      251.80      4.31 o 
 -10   1   1       66.11       68.31      1.78 o 
  -9   1   1     1358.46     1354.28     18.82 o 
  -8   1   1      833.82      815.16     11.54 o 
  -7   1   1      387.42      345.06      4.65 o 
  -6   1   1      292.16      327.80      5.34 o 
  -5   1   1     2319.29     2278.48     30.52 o 
  -4   1   1      173.14      152.39      2.59 o 
  -3   1   1     6315.25     6366.39    136.37 o 
  -2   1   1     1955.77     1835.88    133.13 o 
  -1   1   1       28.84       23.85      0.66 o 
   0   1   1    14205.72    13989.11    930.59 o 
   1   1   1     8529.54     8610.54    165.25 o 
   2   1   1     1703.35     1714.60     23.04 o 
   3   1   1      281.31      255.18      4.08 o 
   4   1   1     1047.30     1041.91     18.24 o 
   5   1   1      329.11      308.64      7.18 o 
   6   1   1        4.50        3.91      0.48 o 
   7   1   1        0.26        0.00      0.35 o 
   8   1   1      613.57      606.41      8.81 o 
   9   1   1     1292.98     1285.24     17.93 o 
  10   1   1      192.50      190.98      3.45 o 
  11   1   1      413.49      429.60      6.70 o 
  12   1   1      130.11      119.49      3.09 o 
  13   1   1       27.68       31.60      2.12 o 
  14   1   1        2.72        3.24      1.29 o 
  15   1   1      149.23      146.52      9.55 o 
 -14   2   1       48.94       49.44      3.22 o 
 -13   2   1        2.27        4.03      2.15 o 
 -12   2   1      278.78      271.77      6.13 o 
 -11   2   1       35.39       35.99      2.01 o 
 -10   2   1      285.21      281.50      6.17 o 
  -9   2   1      179.32      173.82      4.22 o 
  -8   2   1      410.48      405.04      6.92 o 
  -7   2   1      288.27      260.96      4.67 o 
  -6   2   1     1547.82     1565.15     82.52 o 
  -5   2   1     1137.48     1070.42     23.24 o 
  -4   2   1      938.32      946.37     17.03 o 
  -3   2   1        1.62        2.78      0.41 o 
  -2   2   1       28.85       37.10      1.29 o 
  -1   2   1        0.12        0.41      0.92 o 
   0   2   1     2251.65     2219.73     39.18 o 
   1   2   1     1393.04     1434.17     28.79 o 
   2   2   1      844.98      989.15     17.80 o 
   3   2   1     2591.89     2724.84     41.10 o 
   4   2   1      159.31      156.39      2.95 o 
   5   2   1      948.94      981.27     15.23 o 
   6   2   1      683.57      666.05     12.09 o 
   7   2   1      163.62      157.38      3.11 o 
   8   2   1       48.05       45.32      1.83 o 
   9   2   1       17.14       18.70      1.28 o 
  10   2   1      724.30      736.56     12.09 o 
  11   2   1      168.40      174.14      6.58 o 
  12   2   1       15.95       20.95      1.69 o 
  13   2   1       15.85       19.64      2.18 o 
  14   2   1        3.68        2.25      1.61 o 
 -14   3   1        0.01        0.00      2.82 o 
 -13   3   1       47.82       58.52      2.74 o 
 -12   3   1       96.73       94.70      3.24 o 
 -11   3   1       36.92       40.90      2.20 o 
 -10   3   1      117.34      115.86      3.49 o 
  -9   3   1      929.24      929.84     17.38 o 
  -8   3   1      646.90      643.43     45.02 o 
  -7   3   1        1.13        1.34      1.39 o 
  -6   3   1      988.69     1004.69     18.42 o 
  -5   3   1        0.09        0.20      0.49 o 
  -4   3   1      370.96      399.09      7.74 o 
  -3   3   1       16.47       21.76      1.14 o 
  -2   3   1      288.82      304.02      6.14 o 
  -1   3   1      153.13      173.35      3.88 o 
   0   3   1      310.58      228.43     41.62 o 
   1   3   1        7.58        3.18      0.66 o 
   2   3   1      401.11      396.20      7.73 o 
   3   3   1      935.71     1052.25     19.12 o 
   4   3   1      338.35      358.17      6.16 o 
   5   3   1       13.21       15.03      0.91 o 
   6   3   1      355.51      352.39      6.10 o 
   7   3   1      640.98      588.84     58.80 o 
   8   3   1      331.83      327.62     16.06 o 
   9   3   1      194.24      196.93      4.84 o 
  10   3   1       91.44       94.74      3.12 o 
  11   3   1      467.60      452.95     10.03 o 
  12   3   1       21.38       20.97      1.76 o 
  13   3   1        7.82        4.90      1.32 o 
 -12   4   1        0.00        0.42      2.57 o 
 -11   4   1        3.12        1.07      1.29 o 
 -10   4   1       49.71       52.72      2.60 o 
  -9   4   1      120.95      126.01      4.72 o 
  -8   4   1      808.94      791.32     23.87 o 
  -7   4   1        0.21        0.11      1.17 o 
  -6   4   1      976.58      971.51     18.11 o 
  -5   4   1      870.46      863.86     19.91 o 
  -4   4   1       68.65       71.95      3.10 o 
  -3   4   1       23.71       31.71      1.51 o 
  -2   4   1      258.55      187.07     76.99 o 
  -1   4   1      489.44      500.99      8.52 o 
   0   4   1       48.96       48.81      1.68 o 
   1   4   1       74.86       56.69      1.78 o 
   2   4   1        2.58        3.85      0.84 o 
   3   4   1        0.00        0.00      0.53 o 
   4   4   1      341.20      367.64      7.44 o 
   5   4   1      140.43      115.18      4.00 o 
   6   4   1       73.22       76.43      2.65 o 
   7   4   1       65.59       64.78      5.51 o 
   8   4   1      498.98      506.71     11.53 o 
   9   4   1      234.66      235.21      7.42 o 
  10   4   1       34.20       25.30      1.90 o 
  11   4   1       31.48       37.46      3.03 o 
  12   4   1       62.57       56.35      4.17 o 
 -10   5   1       11.28       12.64      2.56 o 
  -9   5   1      149.60      155.78      5.08 o 
  -8   5   1       59.79       64.47      4.35 o 
  -7   5   1      214.13      198.68      7.15 o 
  -6   5   1       16.94       19.93      2.04 o 
  -5   5   1       46.39       46.30      2.32 o 
  -4   5   1        0.01        0.54      1.75 o 
  -3   5   1        7.41        4.97      1.22 o 
  -2   5   1      279.44      280.74      6.47 o 
  -1   5   1       95.43       99.28      2.67 o 
   0   5   1      106.58      107.52      2.82 o 
   1   5   1      321.86      326.05      6.12 o 
   2   5   1      133.55      130.41      3.72 o 
   3   5   1       16.56       15.17      1.50 o 
   4   5   1      102.21       97.48      4.10 o 
   5   5   1        1.16        2.33      1.09 o 
   6   5   1      266.42      256.50      6.03 o 
   7   5   1       14.00        9.67      1.84 o 
   8   5   1       26.43       27.61      2.75 o 
   9   5   1      242.56      253.48      8.07 o 
  10   5   1        3.84        0.94      1.71 o 
  -7   6   1       88.04       85.42      4.44 o 
  -6   6   1       17.87       18.73      2.45 o 
  -5   6   1        7.23        3.51      1.34 o 
  -4   6   1        2.04        0.55      1.14 o 
  -3   6   1      205.02      232.86      5.95 o 
  -2   6   1      142.38      141.80      4.39 o 
  -1   6   1       48.58       56.45      2.80 o 
   0   6   1       84.99       84.80      3.25 o 
   1   6   1       13.61       13.16      1.69 o 
   2   6   1       95.01      118.99      3.39 o 
   3   6   1       21.52       26.16      1.85 o 
   4   6   1      161.38      188.18      5.28 o 
   5   6   1        7.88       10.93      2.18 o 
   6   6   1        4.30        5.51      1.90 o 
   7   6   1        5.80        9.56      2.09 o 
 -15   0   2        2.66        0.00      2.15 o 
 -14   0   2       58.83       71.96      4.44 o 
 -13   0   2      372.49      377.68      9.99 o 
 -12   0   2      396.32      392.70     10.18 o 
 -11   0   2      415.14      382.79      9.81 o 
 -10   0   2      645.13      627.65     14.86 o 
  -9   0   2      938.62      983.74     17.57 o 
  -8   0   2        0.07        0.81      0.44 o 
  -7   0   2     4498.86     4559.57     78.60 o 
  -6   0   2     4301.74     4339.38     89.82 o 
  -5   0   2     1347.43     1319.83     23.00 o 
  -4   0   2     1248.86     1274.04     27.04 o 
  -3   0   2       22.70       20.98      1.35 o 
  -2   0   2      276.95      273.62      6.10 o 
  -1   0   2      132.50      130.76      2.38 o 
   0   0   2       18.35       15.56      1.61 o 
   1   0   2     1258.68     1237.68     36.17 o 
   2   0   2      110.12      118.36      1.75 o 
   3   0   2     6528.26     6429.34     95.97 o 
   4   0   2      647.26      689.95     12.16 o 
   5   0   2     1509.09     1425.13     29.85 o 
   6   0   2     2205.06     2169.34     37.56 o 
   7   0   2     1653.35     1554.69     34.00 o 
   8   0   2     2135.95     2139.69     46.50 o 
   9   0   2     2068.05     2190.55     38.23 o 
  10   0   2      101.76      112.00      2.89 o 
  11   0   2      677.90      667.09     12.50 o 
  12   0   2      374.69      372.64      9.89 o 
  13   0   2       19.72       17.93      2.09 o 
  14   0   2       32.65       29.70      4.57 o 
  15   0   2       16.34       15.33      2.18 o 
 -15   1   2       32.93       30.41      2.27 o 
 -14   1   2      103.57      107.56      3.72 o 
 -13   1   2      106.64      104.69      4.68 o 
 -12   1   2       13.23       12.26      1.17 o 
 -11   1   2       10.35       11.55      1.59 o 
 -10   1   2      116.92      108.78      2.31 o 
  -9   1   2       17.23       23.08      1.16 o 
  -8   1   2      203.08      173.27     22.41 o 
  -7   1   2     2415.74     2319.33    105.63 o 
  -6   1   2      364.78      418.83      8.03 o 
  -5   1   2       12.25        6.55      0.61 o 
  -4   1   2       24.95       21.86      1.03 o 
  -3   1   2      517.30      484.86      7.63 o 
  -2   1   2      813.60      801.83     13.81 o 
  -1   1   2     5956.46     5787.58     80.28 o 
   0   1   2        0.51        0.47      0.27 o 
   1   1   2     8049.29     8252.87    161.05 o 
   2   1   2     7481.93     7719.60    103.62 o 
   3   1   2    32342.96    22882.28   6508.67 o 
   4   1   2      241.78      157.71     52.89 o 
   5   1   2     2246.86     2253.64     39.85 o 
   6   1   2      256.32      258.51      4.43 o 
   7   1   2      688.30      651.13      9.33 o 
   8   1   2        0.45        2.99      0.57 o 
   9   1   2      322.09      322.21      5.13 o 
  10   1   2      266.28      259.21      4.34 o 
  11   1   2       20.43       15.83      1.05 o 
  12   1   2       32.03       33.66      1.48 o 
  13   1   2      110.23      112.82      3.12 o 
  14   1   2        8.07        4.33      2.02 o 
  15   1   2       30.73       29.15      2.75 o 
 -14   2   2       20.64       23.29      2.52 o 
 -13   2   2      172.09      183.19      7.13 o 
 -12   2   2       81.92       82.31      2.53 o 
 -11   2   2       24.25       24.21      1.49 o 
 -10   2   2      274.41      257.94      5.44 o 
  -9   2   2       37.47       33.81      7.69 o 
  -8   2   2      169.35      174.06      3.43 o 
  -7   2   2       19.26       13.99      0.87 o 
  -6   2   2      713.71      717.92     11.65 o 
  -5   2   2      588.30      142.34    250.00 o 
  -4   2   2      103.86      121.51      5.65 o 
  -3   2   2       54.37       56.65      2.07 o 
  -2   2   2     1359.19     1372.84     29.64 o 
  -1   2   2        8.91        4.96      0.60 o 
   0   2   2        0.46        0.88      0.52 o 
   1   2   2      591.75      603.55      9.45 o 
   2   2   2     1377.66     1269.40     27.62 o 
   3   2   2        0.16        0.00      0.55 o 
   4   2   2      801.53      821.81     12.82 o 
   5   2   2      305.95      293.39      4.99 o 
   6   2   2      379.29      380.55      7.20 o 
   7   2   2      505.63      445.02     46.10 o 
   8   2   2      808.58      739.25     53.73 o 
   9   2   2        8.59        9.51      0.93 o 
  10   2   2       58.15       57.19      1.96 o 
  11   2   2       68.06       72.06      3.10 o 
  12   2   2      156.25      164.12      4.28 o 
  13   2   2       21.98       21.24      2.26 o 
  14   2   2        2.91        1.00      1.61 o 
 -14   3   2        5.85        7.72      2.07 o 
 -13   3   2        4.77        3.56      2.15 o 
 -12   3   2       38.29       34.88      2.37 o 
 -11   3   2       53.41       55.75      2.52 o 
 -10   3   2       33.31       32.17      2.88 o 
  -9   3   2        7.33        5.07      1.72 o 
  -8   3   2     4910.13     4840.59    142.27 o 
  -7   3   2      336.40      354.99      8.75 o 
  -6   3   2     1340.97     1364.60     25.11 o 
  -5   3   2      129.64      123.96      4.06 o 
  -4   3   2      389.27      357.42      8.90 o 
  -3   3   2     1011.79     1033.35     23.17 o 
  -2   3   2     1690.49     1723.82     33.94 o 
  -1   3   2      557.09      658.29     12.29 o 
   0   3   2        0.58        0.25      0.49 o 
   1   3   2      201.81      250.51      5.22 o 
   2   3   2      110.21      173.23      3.31 o 
   3   3   2     3009.93     3216.38     48.60 o 
   4   3   2     1095.53     1064.68     16.64 o 
   5   3   2       89.53       94.40      2.22 o 
   6   3   2      409.72      401.64      6.86 o 
   7   3   2       93.47       89.65      2.26 o 
   8   3   2      356.27      360.56      8.82 o 
   9   3   2       61.51       62.70      2.42 o 
  10   3   2      742.17      729.02     13.96 o 
  11   3   2      127.28      136.21      3.94 o 
  12   3   2       25.80       29.11      1.99 o 
  13   3   2       11.42       13.44      1.60 o 
 -12   4   2        5.38        9.12      1.60 o 
 -11   4   2       38.28       38.59      2.36 o 
 -10   4   2       29.68       29.64      2.09 o 
  -9   4   2      119.03      130.45      3.91 o 
  -8   4   2       29.40       28.91      2.06 o 
  -7   4   2      345.42      336.52      7.34 o 
  -6   4   2       81.79       83.50      7.94 o 
  -5   4   2        0.04        2.42      1.88 o 
  -4   4   2      124.27      126.29      5.38 o 
  -3   4   2      550.47      540.85     10.48 o 
  -2   4   2      537.91      533.64     10.41 o 
  -1   4   2       12.57       10.94      0.90 o 
   0   4   2      120.76      100.33      2.48 o 
   1   4   2      122.23      121.39      2.79 o 
   2   4   2      114.44      114.42      2.68 o 
   3   4   2       50.85       52.19      1.71 o 
   4   4   2      135.31      131.40      4.13 o 
   5   4   2      239.00      232.96      8.98 o 
   6   4   2       97.12       98.19      3.17 o 
   7   4   2        2.73        1.69      1.06 o 
   8   4   2      294.61      271.57      6.86 o 
   9   4   2      164.39      163.61      4.42 o 
  10   4   2       65.52       69.75      3.79 o 
  11   4   2       32.25       31.92      2.83 o 
  12   4   2        6.82        4.16      2.82 o 
 -10   5   2       61.86       67.39      3.12 o 
  -9   5   2       38.11       38.23      2.45 o 
  -8   5   2      303.59      293.33      8.55 o 
  -7   5   2       98.19       95.30      3.85 o 
  -6   5   2       17.95       22.90      1.90 o 
  -5   5   2        8.02        6.27      1.61 o 
  -4   5   2       11.06        9.34      1.71 o 
  -3   5   2      171.12      176.50      5.78 o 
  -2   5   2        3.68        2.06      1.09 o 
  -1   5   2       18.20       23.10      1.40 o 
   0   5   2      135.09      127.61      2.81 o 
   1   5   2       24.40       15.88      1.15 o 
   2   5   2       26.82       28.93      1.45 o 
   3   5   2      182.73      182.58      4.09 o 
   4   5   2       20.02       15.13      1.50 o 
   5   5   2      236.25      221.46      5.36 o 
   6   5   2        4.92        4.79      1.22 o 
   7   5   2        0.83        0.00      2.82 o 
   8   5   2        0.74        0.00      1.61 o 
   9   5   2       14.42       16.96      2.69 o 
  10   5   2       42.76       38.35      3.29 o 
  -7   6   2        4.21        4.71      1.90 o 
  -6   6   2        0.15        0.00      1.56 o 
  -5   6   2       12.55       13.30      1.69 o 
  -4   6   2       39.66       42.83      2.46 o 
  -3   6   2        0.12        1.25      1.14 o 
  -2   6   2      123.36      129.29      3.33 o 
  -1   6   2      109.54      109.37      3.73 o 
   0   6   2       15.53       16.94      1.91 o 
   1   6   2        3.54        1.40      1.91 o 
   2   6   2        4.19        5.40      1.50 o 
   3   6   2       34.43       36.70      2.56 o 
   4   6   2       62.62       61.36      3.48 o 
   5   6   2        2.91        5.51      1.90 o 
   6   6   2       30.80       34.50      4.57 o 
   7   6   2        5.01        6.72      1.90 o 
 -15   1   3       32.49       29.45      2.38 o 
 -14   1   3      273.43      273.71      6.98 o 
 -13   1   3      428.60      408.72      8.84 o 
 -12   1   3        8.98        8.47      1.34 o 
 -11   1   3       45.72       47.90      1.58 o 
 -10   1   3       66.91       60.43      1.61 o 
  -9   1   3      157.14      159.03      3.62 o 
  -8   1   3        1.40        0.03      0.38 o 
  -7   1   3       86.00       78.82      5.48 o 
  -6   1   3      517.80      540.36      8.75 o 
  -5   1   3      156.76      170.89      3.12 o 
  -4   1   3      328.46      328.89      7.43 o 
  -3   1   3     1138.93     1150.61     15.54 o 
  -2   1   3    11233.95    11155.17    289.44 o 
  -1   1   3     8725.15     8170.52    157.73 o 
   0   1   3        0.79        1.05      0.23 o 
   1   1   3    16557.01    16118.08    944.02 o 
   2   1   3    20327.55    13531.27   4248.69 o 
   3   1   3    26258.57    23876.03   1142.43 o 
   4   1   3     4654.30      376.83   2174.25 o 
   5   1   3        1.27        0.82      0.43 o 
   6   1   3      196.90      198.33      4.49 o 
   7   1   3       16.90       19.03      1.00 o 
   8   1   3        2.15        3.09      0.65 o 
   9   1   3       25.87       20.87      1.16 o 
  10   1   3       13.28       13.29      1.01 o 
  11   1   3       70.57       68.08      2.72 o 
  12   1   3      393.54      406.95      9.17 o 
  13   1   3       82.82       74.00      2.94 o 
  14   1   3       94.98       91.61      4.09 o 
  15   1   3       44.15       46.80      3.32 o 
 -14   2   3       11.21       10.88      2.07 o 
 -13   2   3       41.62       41.55      2.47 o 
 -12   2   3        0.27        0.00      0.85 o 
 -11   2   3      106.46       98.66      2.73 o 
 -10   2   3       55.04       53.19      1.93 o 
  -9   2   3        7.89       10.74      1.13 o 
  -8   2   3      768.00      771.52     11.12 o 
  -7   2   3      343.87      352.83      5.54 o 
  -6   2   3      874.97      971.96     15.31 o 
  -5   2   3      148.11      123.67     12.11 o 
  -4   2   3      112.93      111.04      2.53 o 
  -3   2   3        2.38        4.67      0.74 o 
  -2   2   3     1128.35      788.39    224.39 o 
  -1   2   3        8.62        5.91      0.47 o 
   0   2   3     6127.78     5916.95     97.48 o 
   1   2   3     4863.19     4804.38     72.04 o 
   2   2   3      536.38      501.75      7.11 o 
   3   2   3     2294.76     2341.44     41.26 o 
   4   2   3     2501.52     2700.79     40.79 o 
   5   2   3        2.69        7.55      3.63 o 
   6   2   3       25.21       19.69      2.74 o 
   7   2   3      484.34      472.31     19.77 o 
   8   2   3       59.98       62.89      2.07 o 
   9   2   3      268.71      273.89      5.06 o 
  10   2   3       55.49       49.86      1.86 o 
  11   2   3      196.30      193.22      4.76 o 
  12   2   3      120.51      123.08      3.58 o 
  13   2   3      216.47      219.55      5.59 o 
  14   2   3       11.74       17.96      2.26 o 
 -14   3   3        0.51        0.44      1.54 o 
 -13   3   3       30.78       34.68      2.78 o 
 -12   3   3        4.83        2.97      1.29 o 
 -11   3   3      236.63      254.41      6.03 o 
 -10   3   3        3.27        2.27      1.13 o 
  -9   3   3     1193.16     1142.58     21.02 o 
  -8   3   3       70.91       68.47      5.68 o 
  -7   3   3      997.16      122.51    266.73 o 
  -6   3   3      194.20      140.90     43.06 o 
  -5   3   3      414.84      394.41      9.86 o 
  -4   3   3      871.46      850.50     19.40 o 
  -3   3   3      298.11      288.67      5.75 o 
  -2   3   3      153.24      147.05      3.40 o 
  -1   3   3      642.10      695.28     11.12 o 
   0   3   3     1081.29     1119.77     15.54 o 
   1   3   3      208.11      250.97      4.50 o 
   2   3   3      297.72      317.30      6.31 o 
   3   3   3      381.59      340.16      6.72 o 
   4   3   3        2.45        3.91      0.78 o 
   5   3   3        1.07        1.36      0.59 o 
   6   3   3      127.06      118.22      3.04 o 
   7   3   3       77.24       71.79      2.40 o 
   8   3   3       23.56       24.33      1.62 o 
   9   3   3       44.86       45.78      2.13 o 
  10   3   3        7.40        8.05      1.30 o 
  11   3   3      309.55      301.28      8.17 o 
  12   3   3       64.65       68.49      3.15 o 
  13   3   3       35.48       37.12      5.65 o 
 -12   4   3       34.87       34.01      2.36 o 
 -11   4   3      146.90      149.59      5.14 o 
 -10   4   3       11.70        9.84      1.50 o 
  -9   4   3        0.40        0.00      1.66 o 
  -8   4   3       22.23       22.30      1.85 o 
  -7   4   3      653.09      650.54     18.06 o 
  -6   4   3     2020.01     2027.67     35.87 o 
  -5   4   3      112.32      108.35      4.06 o 
  -4   4   3        3.18        4.20      1.88 o 
  -3   4   3        6.14        3.97      0.84 o 
  -2   4   3      141.15      141.07      3.48 o 
  -1   4   3      131.09      134.30      2.95 o 
   0   4   3      342.86      356.62      5.66 o 
   1   4   3      649.08      608.59      9.04 o 
   2   4   3      121.12      109.86      2.37 o 
   3   4   3      129.63      131.41      2.94 o 
   4   4   3        1.32        0.14      0.56 o 
   5   4   3       11.26        7.58      1.11 o 
   6   4   3       82.67       88.42      2.84 o 
   7   4   3      168.19      160.75      4.10 o 
   8   4   3      142.93      145.37      3.95 o 
   9   4   3        1.40        0.00      1.52 o 
  10   4   3        9.10        7.11      2.15 o 
  11   4   3       83.13       75.39      3.87 o 
  12   4   3       15.43       12.16      2.26 o 
 -10   5   3      151.07      148.32      4.62 o 
  -9   5   3        0.57        1.17      1.40 o 
  -8   5   3        0.20        0.00      1.34 o 
  -7   5   3      178.09      179.92      6.58 o 
  -6   5   3       43.36       50.16      3.10 o 
  -5   5   3       66.53       77.55      2.81 o 
  -4   5   3       44.44       47.07      2.36 o 
  -3   5   3      360.70      361.60      7.80 o 
  -2   5   3       32.64       28.35      1.64 o 
  -1   5   3        2.41        1.65      0.93 o 
   0   5   3       41.84       40.62      1.58 o 
   1   5   3      236.93      239.00      4.33 o 
   2   5   3       98.73       94.06      2.38 o 
   3   5   3        6.62        0.88      0.91 o 
   4   5   3       54.79       52.05      2.70 o 
   5   5   3        7.52       10.63      1.90 o 
   6   5   3        1.16        0.00      1.34 o 
   7   5   3      331.35      318.18     17.36 o 
   8   5   3        2.01        0.81      1.52 o 
   9   5   3        0.80        0.00      2.15 o 
  10   5   3       68.79       61.85      3.90 o 
  -7   6   3       94.74      106.15      3.88 o 
  -6   6   3       27.85       33.32      2.42 o 
  -5   6   3        0.08        0.00      2.15 o 
  -4   6   3      170.12      180.61      6.27 o 
  -3   6   3        3.60        4.50      1.63 o 
  -2   6   3       68.59       90.60      2.89 o 
  -1   6   3       33.00       37.90      2.08 o 
   0   6   3       75.83       71.34      3.00 o 
   1   6   3       16.93       23.87      3.23 o 
   2   6   3       83.60       75.13      3.25 o 
   3   6   3       49.66       44.39      2.63 o 
   4   6   3      280.72      294.32      7.24 o 
   5   6   3       57.46       59.75      3.00 o 
   6   6   3       16.10       11.51      2.29 o 
   7   6   3        1.23        1.71      1.80 o 
 -15   0   4      480.19      469.31     17.50 o 
 -14   0   4      129.59      117.74      4.76 o 
 -13   0   4        0.52        0.00      1.23 o 
 -12   0   4      222.81      237.33      6.94 o 
 -11   0   4      685.69      694.99     16.48 o 
 -10   0   4      177.13      184.66      5.42 o 
  -9   0   4       35.06       36.44      1.37 o 
  -8   0   4      470.21      510.13      9.46 o 
  -7   0   4     1219.27     1216.17     21.46 o 
  -6   0   4       20.95       10.44      0.84 o 
  -5   0   4     5544.39     5711.39    175.22 o 
  -4   0   4     8130.19     8163.94    252.07 o 
  -3   0   4      106.25       87.72      2.37 o 
  -2   0   4     1867.85     1963.06     51.90 o 
  -1   0   4     1114.96     1113.92     19.48 o 
   0   0   4     1306.68     1270.82     22.14 o 
   3   0   4     9613.17     9729.12    253.70 o 
   4   0   4     3509.48     3357.79     69.46 o 
   5   0   4      465.81      535.06     33.57 o 
   6   0   4      276.34      309.69      7.61 o 
   7   0   4      276.65      313.88      6.08 o 
   8   0   4      375.16      347.51      6.75 o 
   9   0   4      449.40      475.63      9.03 o 
  10   0   4       12.78       17.80      1.17 o 
  11   0   4      195.73      183.30      4.83 o 
  12   0   4       15.66       14.80      1.90 o 
  13   0   4      541.02      542.12     13.71 o 
  14   0   4        1.15        1.61      2.15 o 
  15   0   4        1.44        1.34      1.71 o 
 -15   1   4        6.54        6.80      1.65 o 
 -14   1   4        7.69        8.02      2.71 o 
 -13   1   4       52.52       51.47      2.64 o 
 -12   1   4       34.78       34.39      2.01 o 
 -11   1   4        9.01        7.24      0.97 o 
 -10   1   4      143.40      139.87      2.74 o 
  -9   1   4       64.95       56.50      1.85 o 
  -8   1   4        0.92        0.00      0.47 o 
  -7   1   4        3.92        2.31      0.65 o 
  -6   1   4     1129.93     1201.58     18.69 o 
  -5   1   4      432.75      489.03      7.93 o 
  -4   1   4     1137.00     1164.31     25.19 o 
  -3   1   4     1210.51     1176.10     16.69 o 
  -2   1   4     1118.10     1058.38     15.72 o 
  -1   1   4     2316.00     2172.17     51.37 o 
   0   1   4       26.60       19.17      0.49 o 
   1   1   4      279.83      277.17      5.18 o 
   2   1   4     2856.79     2846.38     43.01 o 
   3   1   4        0.50        0.58      0.35 o 
   4   1   4       98.51       51.76     32.07 o 
   5   1   4     2300.50     2354.23     40.78 o 
   6   1   4       49.89       56.81      1.52 o 
   7   1   4       72.71       77.91      2.30 o 
   8   1   4      186.57      181.89      3.50 o 
   9   1   4       45.71       51.66      1.68 o 
  10   1   4        0.86        0.00      0.70 o 
  11   1   4        1.18        0.89      0.79 o 
  12   1   4      107.65      111.31      2.93 o 
  13   1   4        0.01        0.80      1.13 o 
  14   1   4       16.54       14.84      2.15 o 
  15   1   4        2.57        2.55      1.71 o 
 -14   2   4       14.29       14.07      1.85 o 
 -13   2   4       24.66       23.31      2.01 o 
 -12   2   4        5.85        6.21      1.38 o 
 -11   2   4       28.02       24.24      1.91 o 
 -10   2   4      395.39      395.95      7.12 o 
  -9   2   4      158.01      161.88      3.55 o 
  -8   2   4      206.43      221.85      3.50 o 
  -7   2   4      300.41      313.89      5.52 o 
  -6   2   4     1612.15     1741.24     30.98 o 
  -5   2   4     9466.81     9269.64    305.39 o 
  -4   2   4      525.48      616.36     17.53 o 
  -3   2   4      803.70      800.72     14.32 o 
  -2   2   4      692.73      707.23     11.02 o 
  -1   2   4      811.80      767.05     13.63 o 
   0   2   4      241.54      255.83      4.34 o 
   1   2   4     1284.36     1315.61     20.08 o 
   2   2   4      555.52      630.20      9.87 o 
   3   2   4      238.98      249.61      4.21 o 
   4   2   4       71.66      103.80      2.91 o 
   5   2   4      130.23      156.16      3.48 o 
   6   2   4        7.48        6.34      0.61 o 
   7   2   4       16.26       12.34      4.12 o 
   8   2   4      128.40      103.54     27.78 o 
   9   2   4      284.62      295.58      5.44 o 
  10   2   4       99.92       94.68      2.83 o 
  11   2   4      121.63      120.68      3.02 o 
  12   2   4      299.99      291.72      6.55 o 
  13   2   4      211.51      213.49      5.28 o 
  14   2   4       54.09       58.82      3.48 o 
 -13   3   4        8.41       10.95      2.07 o 
 -12   3   4       27.88       27.92      2.07 o 
 -11   3   4        3.49        4.21      1.24 o 
 -10   3   4      213.17      202.99      5.16 o 
  -9   3   4      106.94       98.61      3.64 o 
  -8   3   4       12.79       15.11      2.36 o 
  -7   3   4      979.25     1006.86     31.57 o 
  -6   3   4       48.28       46.53      3.23 o 
  -5   3   4      100.30       96.15      2.60 o 
  -4   3   4      684.12      688.09     12.73 o 
  -3   3   4     1069.52     1046.01     16.25 o 
  -2   3   4     1198.28     1151.04     17.89 o 
  -1   3   4     2118.20     2087.94     31.85 o 
   0   3   4      431.78      451.49      6.67 o 
   1   3   4       75.81       59.48      1.57 o 
   2   3   4      260.15      251.38      7.34 o 
   3   3   4       22.99       21.51      1.22 o 
   4   3   4      106.25      104.13      5.38 o 
   5   3   4      171.65      176.46      9.47 o 
   6   3   4       28.77       28.15      1.29 o 
   7   3   4        1.03        0.98      0.68 o 
   8   3   4      368.31      372.64      6.62 o 
   9   3   4      311.86      320.97      6.87 o 
  10   3   4       11.81       13.88      2.00 o 
  11   3   4        3.42        2.48      1.22 o 
  12   3   4        0.24        1.12      1.61 o 
  13   3   4       50.90       53.89      5.11 o 
 -12   4   4       43.57       48.89      2.71 o 
 -11   4   4        1.07        1.04      1.34 o 
 -10   4   4       68.94       68.48      3.83 o 
  -9   4   4       26.91       26.63      1.97 o 
  -8   4   4       45.89       47.29      2.78 o 
  -7   4   4      344.84      355.46      9.54 o 
  -6   4   4      343.35      338.52      9.16 o 
  -5   4   4       51.55       59.94      3.35 o 
  -4   4   4      177.35      179.78      4.37 o 
  -3   4   4      482.29      480.30      9.51 o 
  -2   4   4        0.05        0.59      0.57 o 
  -1   4   4        0.49        0.36      0.65 o 
   0   4   4      417.44      431.97      6.67 o 
   1   4   4       45.38       46.94      1.48 o 
   2   4   4      304.54      324.93      5.26 o 
   3   4   4      177.31      176.30      3.59 o 
   4   4   4      164.03      148.56      5.31 o 
   5   4   4      247.37      239.77      4.57 o 
   6   4   4        6.16       12.54      1.35 o 
   7   4   4      141.15      128.20      4.60 o 
   8   4   4      178.66      165.48      5.70 o 
   9   4   4       42.43       44.37      3.50 o 
  10   4   4       32.67       27.25      2.64 o 
  11   4   4      139.91      144.60      5.48 o 
  12   4   4        2.54        0.00      1.61 o 
 -10   5   4       78.71       91.68      4.43 o 
  -9   5   4       16.13       14.27      1.84 o 
  -8   5   4       21.30       22.66      2.04 o 
  -7   5   4      328.79      334.35      9.39 o 
  -6   5   4        3.51        1.46      1.68 o 
  -5   5   4      247.89      250.67      7.58 o 
  -4   5   4       52.05       51.87      2.46 o 
  -3   5   4      514.16      522.10     10.55 o 
  -2   5   4       72.01       62.99      2.63 o 
  -1   5   4        0.24        0.00      0.83 o 
   0   5   4        9.80        8.47      0.97 o 
   1   5   4       95.96      112.60      2.64 o 
   2   5   4        0.61        0.00      0.70 o 
   3   5   4      137.59      130.82      3.52 o 
   4   5   4       42.36       39.07      2.66 o 
   5   5   4      102.85      111.51      5.51 o 
   6   5   4       17.26       12.59      1.99 o 
   7   5   4        2.28        0.00      1.52 o 
   8   5   4        0.53        0.00      1.42 o 
   9   5   4       12.35       14.10      2.37 o 
  10   5   4       10.79        8.30      2.18 o 
  -7   6   4        8.71        8.68      1.69 o 
  -6   6   4       34.26       26.50      2.64 o 
  -5   6   4       93.44       92.97      3.71 o 
  -4   6   4        7.71        7.40      1.90 o 
  -3   6   4       21.04       24.82      1.77 o 
  -2   6   4        0.68        0.17      1.08 o 
  -1   6   4       89.96       94.46      3.02 o 
   0   6   4       48.38       55.56      3.41 o 
   1   6   4       56.91       51.26      3.29 o 
   2   6   4       43.27       47.94      3.23 o 
   3   6   4       74.38       63.64      3.00 o 
   4   6   4      192.09      197.44      5.59 o 
   5   6   4       15.86       15.38      1.91 o 
   6   6   4        4.79        4.17      1.90 o 
   7   6   4       43.56       36.59      3.13 o 
 -15   1   5        2.11        1.75      1.68 o 
 -14   1   5      506.47      521.31     12.76 o 
 -13   1   5      213.18      218.08      5.59 o 
 -12   1   5       83.74       75.78      2.89 o 
 -11   1   5       65.65       74.87      2.27 o 
 -10   1   5      280.27      283.96      4.68 o 
  -9   1   5      417.58      407.55      7.87 o 
  -8   1   5     2155.86     2147.13     32.61 o 
  -7   1   5     2282.93     2276.66     34.87 o 
  -6   1   5     1365.11     1479.13     22.85 o 
  -5   1   5      291.48      314.70      5.27 o 
  -4   1   5     2829.74     2779.57    132.97 o 
  -3   1   5      599.06      585.24      8.01 o 
  -2   1   5      661.32      699.84     12.14 o 
  -1   1   5     1590.12     1625.24     21.64 o 
   0   1   5       73.05       82.43      1.24 o 
   1   1   5     3327.56     3257.06     59.96 o 
   2   1   5      228.09      225.10      3.61 o 
   3   1   5      934.64      878.05     13.55 o 
   4   1   5      861.87      823.72     17.49 o 
   5   1   5     2291.97     2045.21    108.03 o 
   6   1   5     2272.93     2378.93     36.09 o 
   7   1   5       35.26       33.95      1.27 o 
   8   1   5        1.20        2.62      0.65 o 
   9   1   5       94.53       88.90      2.23 o 
  10   1   5      459.00      459.40     10.07 o 
  11   1   5      588.88      601.54     10.11 o 
  12   1   5      229.85      248.66      6.56 o 
  13   1   5      109.72      112.56      3.72 o 
  14   1   5      130.78      119.84      8.88 o 
 -14   2   5      185.96      186.57      5.32 o 
 -13   2   5      149.53      157.23      4.59 o 
 -12   2   5      158.56      164.65      4.57 o 
 -11   2   5      166.99      169.30      3.87 o 
 -10   2   5      554.35      520.41      8.99 o 
  -9   2   5       90.42       94.41      2.54 o 
  -8   2   5       22.31       17.77      1.38 o 
  -7   2   5        1.59        3.84      1.03 o 
  -6   2   5      854.43      815.91     15.14 o 
  -5   2   5       29.88        9.72      1.05 o 
  -4   2   5     3192.97     3436.67     58.53 o 
  -3   2   5      208.70      165.39      3.52 o 
  -2   2   5        7.30        7.17      0.49 o 
  -1   2   5     2540.38     2333.75     87.02 o 
   0   2   5      459.27      419.33     14.43 o 
   1   2   5      817.20      782.74     13.88 o 
   2   2   5      254.04      313.03      5.89 o 
   3   2   5     1785.44     1884.20     32.86 o 
   4   2   5    14699.81    15399.89    264.60 o 
   5   2   5     1789.74     1748.43     26.69 o 
   6   2   5      720.20      734.70     11.69 o 
   7   2   5     1218.84      390.73    419.68 o 
   8   2   5      932.13      355.56    326.75 o 
   9   2   5       65.60       69.24      2.42 o 
  10   2   5      188.26      207.07      4.18 o 
  11   2   5        3.46        1.75      0.90 o 
  12   2   5      174.22      165.21      4.33 o 
  13   2   5       60.88       63.81      2.64 o 
  14   2   5       62.07       67.24      5.65 o 
 -13   3   5       22.84       26.02      3.90 o 
 -12   3   5       80.38       75.28      3.16 o 
 -11   3   5        7.65        9.74      1.41 o 
 -10   3   5       24.00       23.70      1.73 o 
  -9   3   5        0.02        0.00      1.01 o 
  -8   3   5       16.44       12.37      1.68 o 
  -7   3   5        8.54        1.95      4.44 o 
  -6   3   5      814.27      823.27     26.17 o 
  -5   3   5        5.96        2.96      0.78 o 
  -4   3   5     2035.86     2089.31     36.68 o 
  -3   3   5       10.55        9.75      0.95 o 
  -2   3   5     1090.45     1122.56     17.44 o 
  -1   3   5       27.76       27.80      1.71 o 
   0   3   5      839.36      853.72     13.52 o 
   1   3   5      108.04       91.69      2.12 o 
   2   3   5      334.96      304.04      5.23 o 
   3   3   5       32.29       20.53      0.98 o 
   4   3   5       75.23       78.25      2.18 o 
   5   3   5       67.71       72.97      2.68 o 
   6   3   5       51.39       45.24      1.47 o 
   7   3   5       61.52       63.06      1.87 o 
   8   3   5      122.36      113.25      2.75 o 
   9   3   5       71.74       75.26      2.64 o 
  10   3   5      320.77      325.10     10.80 o 
  11   3   5       28.57       24.79      2.26 o 
  12   3   5      118.57      116.19      4.52 o 
  13   3   5        5.43        9.62      1.94 o 
 -12   4   5       43.02       51.73      2.72 o 
 -11   4   5        7.00        6.41      1.54 o 
 -10   4   5      136.98      140.78      4.23 o 
  -9   4   5       30.30       26.26      2.01 o 
  -8   4   5       49.67       46.08      2.91 o 
  -7   4   5     1333.09     1339.93     36.05 o 
  -6   4   5     1857.09     1794.42     40.10 o 
  -5   4   5      176.80      168.75      4.19 o 
  -4   4   5      543.56      510.50      9.96 o 
  -3   4   5      434.03      452.84      9.00 o 
  -2   4   5      242.94      248.13      4.65 o 
  -1   4   5        0.08        0.00      0.65 o 
   0   4   5        0.00        0.00      0.59 o 
   1   4   5      138.50      145.67      2.85 o 
   2   4   5      204.44      200.80      3.61 o 
   3   4   5      161.84      164.42      3.44 o 
   4   4   5      371.76      377.12      6.64 o 
   5   4   5       86.80       88.21      2.34 o 
   6   4   5      271.12      300.22      6.39 o 
   7   4   5      182.78      186.96      8.21 o 
   8   4   5      157.25      149.14      5.32 o 
   9   4   5        3.23        2.94      1.61 o 
  10   4   5        8.67        6.37      1.87 o 
  11   4   5        0.72        0.27      1.52 o 
  12   4   5        1.12        0.81      1.61 o 
 -10   5   5        1.92        1.66      1.46 o 
  -9   5   5       34.01       36.34      2.51 o 
  -8   5   5      196.29      204.10      6.70 o 
  -7   5   5      311.25      322.50     12.52 o 
  -6   5   5        0.44        1.88      1.61 o 
  -5   5   5      141.97      134.03      5.02 o 
  -4   5   5       81.19       81.20      2.95 o 
  -3   5   5      665.65      685.57     13.34 o 
  -2   5   5       79.06       78.75      3.35 o 
  -1   5   5        1.99        3.63      1.03 o 
   0   5   5       85.08       91.84      2.37 o 
   1   5   5      369.26      387.58      6.32 o 
   2   5   5      166.12      150.93      3.12 o 
   3   5   5       22.80       21.21      1.80 o 
   4   5   5      265.72      250.43      6.06 o 
   5   5   5        8.87        8.82      1.71 o 
   6   5   5       31.22       25.76      3.50 o 
   7   5   5       25.91       19.13      2.37 o 
   8   5   5       90.05       90.59      5.51 o 
   9   5   5        0.82        0.00      1.61 o 
  10   5   5        7.97        5.51      2.09 o 
  -7   6   5        0.14        2.82      2.02 o 
  -6   6   5        1.80        1.22      1.38 o 
  -5   6   5      150.47      143.35      5.59 o 
  -4   6   5       19.11       26.65      2.83 o 
  -3   6   5        1.40        2.46      1.13 o 
  -2   6   5        0.05        0.00      1.77 o 
  -1   6   5      105.66      127.74      4.08 o 
   0   6   5        0.70        1.24      1.30 o 
   1   6   5        0.40        0.35      1.61 o 
   2   6   5        0.64        1.17      1.68 o 
   3   6   5      112.19       95.85      4.52 o 
   4   6   5      228.21      239.71      6.26 o 
   5   6   5        0.72        1.52      1.40 o 
   6   6   5       47.47       41.79      3.32 o 
   7   6   5        1.29        2.31      2.15 o 
 -15   0   6      264.45      255.12     11.03 o 
 -14   0   6       98.56      108.95      6.46 o 
 -13   0   6       90.00       74.09      3.71 o 
 -12   0   6       47.20       46.06      2.75 o 
 -11   0   6     1210.31     1181.34     26.81 o 
 -10   0   6     1022.89      971.70     22.13 o 
  -9   0   6      879.07      827.42     18.24 o 
  -8   0   6       74.69       80.13      2.58 o 
  -7   0   6      104.25      116.69     16.41 o 
  -6   0   6      153.92      177.22      4.75 o 
  -5   0   6      292.19      278.40      6.66 o 
  -4   0   6      217.75      219.50      7.81 o 
  -3   0   6      582.27      606.09     13.46 o 
  -2   0   6       33.45       40.72      2.15 o 
  -1   0   6      246.42      278.93      5.23 o 
   0   0   6     2496.69     2419.63     41.97 o 
   1   0   6    11411.46    11432.52    243.88 o 
   2   0   6     9298.23     8793.03    256.07 o 
   5   0   6      408.04      479.15     10.82 o 
   6   0   6      989.25      999.68     21.72 o 
   7   0   6      373.47      334.76      7.94 o 
   8   0   6      360.04      375.59      8.97 o 
   9   0   6        1.28        0.00      0.69 o 
  10   0   6      108.46      118.72      3.68 o 
  11   0   6      277.66      284.60      7.31 o 
  12   0   6      110.81      107.34      6.19 o 
  13   0   6       45.80       36.04      4.03 o 
  14   0   6        0.17        0.00      2.15 o 
  15   0   6       48.80       52.45      5.11 o 
 -15   1   6       26.08       32.39      2.82 o 
 -14   1   6      175.89      174.78      6.19 o 
 -13   1   6      182.31      173.91      5.88 o 
 -12   1   6        6.46        4.95      1.29 o 
 -11   1   6       16.04       13.05      1.38 o 
 -10   1   6       62.23       59.30      1.64 o 
  -9   1   6       20.87       24.20      1.02 o 
  -8   1   6       38.65       47.66      2.37 o 
  -7   1   6       76.33       68.20      1.77 o 
  -6   1   6      800.03     1043.14     16.32 o 
  -5   1   6     3034.40     3349.80     71.94 o 
  -4   1   6     5003.65     5419.11     94.17 o 
  -3   1   6       69.09       58.35      1.39 o 
  -2   1   6      746.19      780.23     11.96 o 
  -1   1   6     1824.34     1810.75     24.11 o 
   0   1   6     2739.00     2794.95     34.19 o 
   1   1   6      348.37      350.10      5.69 o 
   2   1   6        0.08        1.53      1.25 o 
   3   1   6      408.07      341.81     17.38 o 
   4   1   6     6012.19     5702.90    249.91 o 
   5   1   6    10967.18    11392.29    196.38 o 
   6   1   6       34.45       28.35      1.23 o 
   7   1   6        4.57        4.19      0.73 o 
   8   1   6      472.91      479.73      7.99 o 
   9   1   6      143.03      134.04      2.97 o 
  10   1   6        6.00        7.43      0.93 o 
  11   1   6        0.21        0.19      0.83 o 
  12   1   6       27.78       25.41      1.52 o 
  13   1   6       18.84       20.41      1.91 o 
  14   1   6        0.35        2.42      1.40 o 
 -14   2   6       46.70       45.18      2.61 o 
 -13   2   6        8.50       11.20      1.65 o 
 -12   2   6       54.14       62.65      2.83 o 
 -11   2   6      613.59      606.16     10.33 o 
 -10   2   6      317.71      310.27      5.85 o 
  -9   2   6       18.46       13.85      1.29 o 
  -8   2   6        5.45        6.80      1.16 o 
  -7   2   6      736.01      779.89     12.52 o 
  -6   2   6      177.04      182.53      4.23 o 
  -5   2   6      142.11      150.14      2.83 o 
  -4   2   6     1800.05     1940.91     33.31 o 
  -3   2   6        0.16        2.63      0.62 o 
  -2   2   6      851.84      860.03     13.36 o 
  -1   2   6      286.19      269.00      5.26 o 
   0   2   6      266.38      256.50      4.94 o 
   1   2   6      929.74      877.74     24.59 o 
   2   2   6     1939.42     1911.06     33.10 o 
   3   2   6     2298.35     2291.44     34.68 o 
   4   2   6      230.17      216.37      3.42 o 
   5   2   6      392.20      386.67      6.48 o 
   6   2   6      655.19      616.75      9.96 o 
   7   2   6      246.72      164.15     68.24 o 
   8   2   6        4.21        2.19      1.32 o 
   9   2   6        0.25        0.00      0.70 o 
  10   2   6        0.07        0.24      0.83 o 
  11   2   6       12.95       14.65      1.36 o 
  12   2   6       70.05       68.24      2.64 o 
  13   2   6        4.66        6.51      1.68 o 
  14   2   6        0.11        0.27      2.42 o 
 -13   3   6      334.46      340.01      9.85 o 
 -12   3   6       43.78       52.18      2.67 o 
 -11   3   6        5.39        3.54      1.29 o 
 -10   3   6       42.14       38.85      2.13 o 
  -9   3   6       11.85        9.36      1.68 o 
  -8   3   6      243.83      239.58      6.90 o 
  -7   3   6      352.78      347.89     12.39 o 
  -6   3   6     2585.02     2577.18     77.91 o 
  -5   3   6      509.07      555.83     10.44 o 
  -4   3   6      757.35      745.98     16.04 o 
  -3   3   6      404.27      401.42      7.89 o 
  -2   3   6      261.30      275.04      8.67 o 
  -1   3   6     1397.42     1391.87     21.49 o 
   0   3   6       25.71       24.02      1.17 o 
   1   3   6       32.91       61.03      1.48 o 
   2   3   6      104.43      122.29      2.32 o 
   3   3   6      214.94      221.20      4.04 o 
   4   3   6        1.90        9.91      1.07 o 
   5   3   6     2006.02     2083.95     37.16 o 
   6   3   6       30.87       31.20      1.33 o 
   7   3   6       51.56       43.66      1.61 o 
   8   3   6      224.55      232.05      5.17 o 
   9   3   6        8.99        6.63      1.49 o 
  10   3   6        4.30        1.21      1.52 o 
  11   3   6      192.24      174.09      5.74 o 
  12   3   6        0.79        0.52      1.42 o 
  13   3   6        4.83        2.99      2.15 o 
 -12   4   6        3.58        3.05      1.48 o 
 -11   4   6       15.31       16.20      1.80 o 
 -10   4   6        0.15        0.00      1.13 o 
  -9   4   6       36.40       36.84      3.29 o 
  -8   4   6       41.71       46.08      3.03 o 
  -7   4   6     1173.93     1180.77     27.08 o 
  -6   4   6      512.63      508.26     12.91 o 
  -5   4   6       21.19       19.05      1.66 o 
  -4   4   6       54.10       58.94      2.32 o 
  -3   4   6      508.77      510.51     10.02 o 
  -2   4   6       31.11       30.18      1.35 o 
  -1   4   6      726.49      724.93     11.84 o 
   0   4   6        0.28        0.71      0.56 o 
   1   4   6        2.16        1.52      0.67 o 
   2   4   6      108.67       98.17      2.21 o 
   3   4   6      234.28      233.86      4.07 o 
   4   4   6        6.17        6.47      0.87 o 
   5   4   6      120.24      120.62      3.50 o 
   6   4   6      132.96      111.80      3.30 o 
   7   4   6       14.90       16.78      1.99 o 
   8   4   6       74.25       80.15      3.90 o 
   9   4   6       20.86       25.36      2.96 o 
  10   4   6        4.40        0.34      1.42 o 
  11   4   6        2.36        0.00      1.52 o 
  12   4   6       26.52       24.49      2.71 o 
 -10   5   6       61.75       67.83      5.06 o 
  -9   5   6       67.30       68.16      3.08 o 
  -8   5   6       11.52       14.34      2.42 o 
  -7   5   6        3.12        4.88      1.80 o 
  -6   5   6      171.20      168.51      5.97 o 
  -5   5   6      276.86      288.50      8.43 o 
  -4   5   6      536.11      562.63     11.25 o 
  -3   5   6       77.88       74.04      2.88 o 
  -2   5   6      678.02      678.09     13.31 o 
  -1   5   6       13.25       14.47      1.33 o 
   0   5   6        8.35        7.78      0.94 o 
   1   5   6       79.97       77.10      2.64 o 
   2   5   6       25.50       22.33      1.54 o 
   3   5   6       90.54       97.24      2.85 o 
   4   5   6        6.22        4.89      1.38 o 
   5   5   6      409.36      392.05     10.45 o 
   6   5   6       72.93       78.53      3.79 o 
   7   5   6       22.24       13.69      2.09 o 
   8   5   6        4.09        1.99      1.61 o 
   9   5   6        0.04        0.00      1.61 o 
  10   5   6        0.29        0.00      1.52 o 
  -7   6   6       16.72       16.66      2.01 o 
  -6   6   6        0.59        0.09      1.61 o 
  -5   6   6       15.07       13.78      2.37 o 
  -4   6   6        0.25        0.35      1.61 o 
  -3   6   6        0.10        0.00      1.18 o 
  -2   6   6        0.58        0.94      1.32 o 
  -1   6   6        0.70        0.00      1.29 o 
   0   6   6      128.82      130.10      4.08 o 
   1   6   6       61.46       58.77      3.63 o 
   2   6   6        7.95        6.75      2.07 o 
   3   6   6        6.28        6.46      1.54 o 
   4   6   6        3.38        0.40      1.49 o 
   5   6   6        0.00        0.00      1.34 o 
   6   6   6        5.07        5.63      1.72 o 
 -15   1   7        3.98        5.18      1.50 o 
 -14   1   7      742.27      720.12     14.51 o 
 -13   1   7      267.15      271.76      6.57 o 
 -12   1   7        1.83        0.00      1.13 o 
 -11   1   7       38.22       35.77      2.11 o 
 -10   1   7        0.01        0.18      0.56 o 
  -9   1   7      559.25      565.47      9.51 o 
  -8   1   7       24.41       14.57      5.20 o 
  -7   1   7     1331.45     1282.77     26.58 o 
  -6   1   7      304.51      285.38      5.84 o 
  -5   1   7       14.74       31.09      0.94 o 
  -4   1   7     5785.44     6315.06     95.16 o 
  -3   1   7     8750.94     8963.46    135.43 o 
  -2   1   7     2107.91     1924.17     37.80 o 
  -1   1   7     5406.89     5433.41    116.72 o 
   0   1   7     4263.31     4070.72     77.09 o 
   1   1   7       44.67       43.96      4.04 o 
   2   1   7     2178.94     2021.45    204.07 o 
   3   1   7     1595.65     1725.16     28.02 o 
   4   1   7      441.76      444.96      7.19 o 
   5   1   7     6619.18     6781.32    116.28 o 
   6   1   7     4908.19     5184.09     77.88 o 
   7   1   7     2214.21     2307.60     35.17 o 
   8   1   7        4.77        3.13      0.73 o 
   9   1   7       77.93       76.75      2.07 o 
  10   1   7        0.55        0.49      0.77 o 
  11   1   7      120.37      130.48      4.54 o 
  12   1   7      125.68      133.24      3.28 o 
  13   1   7        3.92        8.48      1.54 o 
  14   1   7       84.05       86.31      3.61 o 
 -14   2   7       24.78       27.42      2.85 o 
 -13   2   7       41.79       33.69      2.32 o 
 -12   2   7       15.05       14.38      2.25 o 
 -11   2   7      154.19      154.17      3.68 o 
 -10   2   7       20.01       19.24      1.39 o 
  -9   2   7        9.18        7.41      1.17 o 
  -8   2   7       69.43       62.94      2.26 o 
  -7   2   7        0.15        0.43      0.71 o 
  -6   2   7      200.47      175.02      3.33 o 
  -5   2   7     1227.82     1220.10     18.71 o 
  -4   2   7     3289.69     3393.32     50.52 o 
  -3   2   7     2327.16     2356.15     50.70 o 
  -2   2   7      297.78      264.50      6.09 o 
  -1   2   7        1.87        1.95      0.74 o 
   0   2   7     1219.13     1192.63     16.31 o 
   1   2   7       58.76       50.44      1.02 o 
   2   2   7     2450.86     2429.67     42.74 o 
   3   2   7     2184.25     2153.19     32.63 o 
   4   2   7        7.80       12.54      0.61 o 
   5   2   7     1586.50     1679.21     31.78 o 
   6   2   7        3.61        6.25      0.72 o 
   7   2   7      373.12      216.36    108.19 o 
   8   2   7       44.43       38.76      8.22 o 
   9   2   7        4.21        6.14      0.93 o 
  10   2   7       18.67       19.49      1.63 o 
  11   2   7       93.54       96.32      2.72 o 
  12   2   7       65.07       62.01      3.23 o 
  13   2   7       68.32       60.85      8.20 o 
  14   2   7        1.09        2.42      2.42 o 
 -13   3   7       81.88       75.10      3.94 o 
 -12   3   7       72.38       70.34      3.77 o 
 -11   3   7       14.49       17.07      2.57 o 
 -10   3   7       13.63       10.24      1.74 o 
  -9   3   7      294.30      296.35      8.27 o 
  -8   3   7       32.09       37.70      2.45 o 
  -7   3   7        0.69        0.54      1.14 o 
  -6   3   7      228.65      229.05      8.88 o 
  -5   3   7      173.67      165.23      4.40 o 
  -4   3   7     1724.96     1752.11     30.95 o 
  -3   3   7      881.67      974.83     15.28 o 
  -2   3   7        0.31        0.24      0.53 o 
  -1   3   7       11.33       13.17      1.28 o 
   0   3   7      216.56      206.21      3.91 o 
   1   3   7        0.70        0.17      0.42 o 
   2   3   7        6.05        3.85      1.62 o 
   3   3   7       62.33       78.71      1.85 o 
   4   3   7      707.40      693.53     12.89 o 
   5   3   7        0.77        1.19      0.73 o 
   6   3   7      179.87      201.50      3.88 o 
   7   3   7        0.83        1.69      0.69 o 
   8   3   7      114.49      133.15      3.71 o 
   9   3   7        5.67        4.91      1.18 o 
  10   3   7        1.83        0.93      1.42 o 
  11   3   7       16.49       15.88      2.07 o 
  12   3   7        2.54        1.06      1.49 o 
  13   3   7       15.41       12.73      1.99 o 
 -12   4   7       32.78       34.88      2.96 o 
 -11   4   7       12.81       14.08      1.69 o 
 -10   4   7        0.84        1.93      1.29 o 
  -9   4   7        6.21        6.66      1.61 o 
  -8   4   7        3.71        3.55      1.49 o 
  -7   4   7       22.84       23.28      2.33 o 
  -6   4   7        0.05        0.81      2.69 o 
  -5   4   7       57.41       47.34      2.12 o 
  -4   4   7     1263.63     1238.47     22.44 o 
  -3   4   7     1069.62     1048.37     19.28 o 
  -2   4   7       13.05        9.13      0.93 o 
  -1   4   7      366.94      373.31      6.61 o 
   0   4   7        2.28        1.57      0.64 o 
   1   4   7      378.54      378.01      5.93 o 
   2   4   7      227.39      231.92      4.02 o 
   3   4   7       26.81       28.00      1.24 o 
   4   4   7      120.10      112.46      3.25 o 
   5   4   7       14.58       11.11      1.29 o 
   6   4   7       32.54       33.81      1.96 o 
   7   4   7      189.03      158.57     10.90 o 
   8   4   7       10.82        7.80      1.80 o 
   9   4   7        0.92        0.00      1.42 o 
  10   4   7        0.08        0.00      1.52 o 
  11   4   7       18.54       18.86      2.45 o 
 -10   5   7       65.48       74.39      3.35 o 
  -9   5   7      126.25      141.35      4.62 o 
  -8   5   7       11.36       11.35      2.55 o 
  -7   5   7       51.79       50.98      3.32 o 
  -6   5   7       45.04       48.17      3.22 o 
  -5   5   7      158.60      166.81      5.94 o 
  -4   5   7      337.89      334.86      7.30 o 
  -3   5   7      273.08      270.76      6.47 o 
  -2   5   7      103.15       95.27      3.32 o 
  -1   5   7      691.76      730.66     12.21 o 
   0   5   7      149.25      159.83      4.38 o 
   1   5   7       14.86       18.78      1.44 o 
   2   5   7      372.96      358.89      6.82 o 
   3   5   7        6.38        8.52      1.18 o 
   4   5   7      127.77      118.98      3.77 o 
   5   5   7        2.98        0.48      1.42 o 
   6   5   7        1.42        0.14      1.42 o 
   7   5   7        4.21        5.47      1.68 o 
   8   5   7        0.03        0.74      1.61 o 
   9   5   7      175.06      166.55      6.05 o 
  -6   6   7        8.63       14.13      2.37 o 
  -5   6   7        0.42        0.00      2.96 o 
  -4   6   7        7.46        8.72      2.18 o 
  -3   6   7       37.44       38.50      2.45 o 
  -2   6   7       83.18       81.86      3.24 o 
  -1   6   7        7.39        9.67      1.60 o 
   0   6   7        0.00        0.00      1.27 o 
   1   6   7        9.12        8.93      2.07 o 
   2   6   7       94.65       89.49      4.25 o 
   3   6   7       39.40       50.36      3.32 o 
   4   6   7        0.04        2.60      1.38 o 
   5   6   7        1.13        2.57      1.54 o 
   6   6   7       53.21       57.74      3.04 o 
 -15   0   8        4.98        5.92      2.69 o 
 -14   0   8      646.01      602.59     21.28 o 
 -13   0   8     1112.86     1097.98     25.46 o 
 -12   0   8      163.58      156.54      5.23 o 
 -11   0   8      902.89      938.45     21.73 o 
 -10   0   8     1651.87     1700.40     37.74 o 
  -9   0   8     2753.85     2739.17     85.80 o 
  -8   0   8        1.45        2.42      0.84 o 
  -7   0   8      118.09      125.94      3.90 o 
  -6   0   8     1120.41     1117.85     24.74 o 
  -5   0   8     6055.76     6290.40    134.20 o 
  -4   0   8      484.15      417.01      9.62 o 
  -3   0   8     3369.35     3424.95    105.73 o 
  -2   0   8      536.24      541.34     12.20 o 
  -1   0   8      567.73      681.63     15.07 o 
   0   0   8      270.19      242.91      5.79 o 
   1   0   8       44.19       40.37      1.61 o 
   2   0   8      394.01      404.47     12.67 o 
   4   0   8      923.09      828.84     18.11 o 
   5   0   8      542.43      580.87     13.01 o 
   6   0   8      222.79      230.77      5.82 o 
   7   0   8      994.96     1136.26     24.85 o 
   8   0   8     5830.50     6027.70    127.38 o 
   9   0   8        9.47        8.66      1.14 o 
  10   0   8      173.86      187.13      5.30 o 
  11   0   8      414.54      442.31     10.77 o 
  12   0   8       28.34       27.97      3.77 o 
  13   0   8       82.19       71.55      5.38 o 
  14   0   8       54.84       51.64      4.84 o 
 -14   1   8       28.00       27.97      2.73 o 
 -13   1   8      125.73      128.73      4.15 o 
 -12   1   8       64.69       58.06      2.67 o 
 -11   1   8      379.17      383.85      8.22 o 
 -10   1   8        6.35        5.25      0.78 o 
  -9   1   8       47.84       46.17      3.17 o 
  -8   1   8      345.54      337.48      8.65 o 
  -7   1   8      133.59      103.32      4.17 o 
  -6   1   8      791.40      644.26     95.31 o 
  -5   1   8       87.76      140.64      2.81 o 
  -4   1   8      507.77      569.38      9.16 o 
  -3   1   8       80.19      103.11      2.17 o 
  -2   1   8        7.50        3.23      0.35 o 
  -1   1   8      308.02      271.15      4.32 o 
   0   1   8       26.89       33.24      0.81 o 
   1   1   8     1486.34     1431.21     21.69 o 
   2   1   8      105.81      119.60      2.21 o 
   3   1   8        9.49        5.61      0.58 o 
   4   1   8     1703.53     1716.72     26.16 o 
   5   1   8      108.75       90.67      5.38 o 
   6   1   8      273.58      304.27      8.12 o 
   7   1   8      217.56      217.60      8.97 o 
   8   1   8       66.94       80.81      2.19 o 
   9   1   8       63.62       66.46      2.05 o 
  10   1   8       60.63       53.50      1.90 o 
  11   1   8       29.28       32.05      1.61 o 
  12   1   8        8.48       12.00      1.50 o 
  13   1   8        8.81        9.91      1.37 o 
  14   1   8       15.89       15.36      2.37 o 
 -14   2   8        2.89        5.30      1.50 o 
 -13   2   8        7.57        9.04      1.61 o 
 -12   2   8       24.36       27.39      2.11 o 
 -11   2   8       44.76       44.48      2.14 o 
 -10   2   8      665.03      670.06     13.16 o 
  -9   2   8      106.20      115.19      3.40 o 
  -8   2   8       87.89       85.78      2.73 o 
  -7   2   8      371.40      378.90      7.77 o 
  -6   2   8      440.63      410.87      8.23 o 
  -5   2   8       61.73       42.98      1.00 o 
  -4   2   8      180.67      178.05      3.84 o 
  -3   2   8    21321.01    22712.27   1075.70 o 
  -2   2   8     2785.51     2930.65     44.14 o 
  -1   2   8      325.22      322.44      5.46 o 
   0   2   8      637.81      664.42      9.32 o 
   1   2   8     1099.57     1102.48     17.12 o 
   2   2   8      195.62      198.03      5.21 o 
   3   2   8      187.59      193.63      4.23 o 
   4   2   8      505.39      471.78      7.55 o 
   5   2   8      194.72      169.18      3.65 o 
   6   2   8       76.12       84.18      2.07 o 
   7   2   8       92.49       80.51     20.06 o 
   8   2   8      207.74      202.24      7.85 o 
   9   2   8       30.72       35.09      1.57 o 
  10   2   8        5.12        3.27      0.91 o 
  11   2   8       51.81       54.66      2.41 o 
  12   2   8       33.48       31.55      3.51 o 
  13   2   8       61.56       62.90      3.23 o 
 -13   3   8       18.15       19.50      2.52 o 
 -12   3   8       35.25       46.22      3.29 o 
 -11   3   8       14.61       14.86      1.46 o 
 -10   3   8       23.17       27.36      2.39 o 
  -9   3   8        8.13       10.75      1.68 o 
  -8   3   8      642.31      605.83     14.88 o 
  -7   3   8      843.02      795.39     18.75 o 
  -6   3   8      154.31       59.59     75.07 o 
  -5   3   8      863.36      874.39     27.79 o 
  -4   3   8        1.51        4.33      1.20 o 
  -3   3   8      307.08      322.67      5.58 o 
  -2   3   8      662.06      697.71     11.20 o 
  -1   3   8       73.78       71.79      1.87 o 
   0   3   8      561.46      510.50     35.35 o 
   1   3   8      165.76      171.63      3.08 o 
   2   3   8       37.57       25.74      2.47 o 
   3   3   8        2.03        2.94      0.81 o 
   4   3   8      245.29      246.06      6.10 o 
   5   3   8       61.44       57.91      2.68 o 
   6   3   8      435.01      440.94      8.96 o 
   7   3   8      195.86      188.11      4.63 o 
   8   3   8        1.28        1.17      1.03 o 
   9   3   8       22.25       22.92      3.31 o 
  10   3   8      286.35      283.45     12.78 o 
  11   3   8      102.59      106.61      7.67 o 
  12   3   8       27.72       28.75      3.36 o 
  13   3   8        1.87        1.82      1.68 o 
 -12   4   8       58.90       67.84      3.18 o 
 -11   4   8       31.02       30.38      2.22 o 
 -10   4   8        0.05        0.66      1.42 o 
  -9   4   8       17.51       15.07      2.07 o 
  -8   4   8       75.83       75.58      3.68 o 
  -7   4   8       13.23       15.06      1.99 o 
  -6   4   8        5.47        2.82      1.52 o 
  -5   4   8      581.01      574.84     11.12 o 
  -4   4   8      405.46      373.85      7.71 o 
  -3   4   8      123.24      126.04      3.71 o 
  -2   4   8       60.46       57.30      3.23 o 
  -1   4   8     1350.08     1324.39     20.78 o 
   0   4   8      680.95      683.19     10.03 o 
   1   4   8        3.35        0.70      0.65 o 
   2   4   8      674.64      626.79     10.60 o 
   3   4   8      215.04      226.02      4.64 o 
   4   4   8      268.58      279.12      6.21 o 
   5   4   8       30.46       29.62      1.76 o 
   6   4   8      208.14      200.96      4.96 o 
   7   4   8       53.41       43.48      2.83 o 
   8   4   8        0.72        1.11      1.48 o 
   9   4   8       13.16        9.59      1.87 o 
  10   4   8       37.59       26.14      2.52 o 
  11   4   8        3.34        1.95      1.61 o 
 -10   5   8        0.04        0.00      1.80 o 
  -9   5   8       13.78       20.85      2.56 o 
  -8   5   8        5.29        3.77      3.23 o 
  -7   5   8       62.40       62.48      3.60 o 
  -6   5   8       51.48       51.63      3.29 o 
  -5   5   8      359.55      346.02     10.63 o 
  -4   5   8        8.05        3.52      1.30 o 
  -3   5   8      168.62      171.30      4.57 o 
  -2   5   8       83.15       86.58      3.17 o 
  -1   5   8      416.29      391.03      8.40 o 
   0   5   8        6.55        7.46      1.69 o 
   1   5   8       80.35       87.00      2.65 o 
   2   5   8       66.07       76.89      2.54 o 
   3   5   8       23.74       28.27      1.74 o 
   4   5   8       18.56       16.89      1.80 o 
   5   5   8      102.44       84.89      3.25 o 
   6   5   8      114.16      114.55      4.66 o 
   7   5   8      154.39      139.77      5.38 o 
   8   5   8        2.06        1.46      1.61 o 
   9   5   8        3.65        3.63      1.90 o 
  -6   6   8       15.41       21.05      2.75 o 
  -5   6   8        4.28        1.56      1.80 o 
  -4   6   8       16.22       18.90      4.44 o 
  -3   6   8      283.78      272.03     15.61 o 
  -2   6   8      157.90      153.18      4.51 o 
  -1   6   8        4.24        5.93      1.48 o 
   0   6   8       95.73       86.46      3.35 o 
   1   6   8      122.65      106.77      4.63 o 
   2   6   8       10.66        4.88      1.87 o 
   3   6   8       49.05       43.57      3.41 o 
   4   6   8       51.31       56.13      2.89 o 
   5   6   8       42.13       35.74      3.61 o 
   6   6   8       78.13       93.27      3.71 o 
 -14   1   9       42.37       52.44      2.67 o 
 -13   1   9      184.24      193.15      5.17 o 
 -12   1   9     1186.60     1173.44     22.05 o 
 -11   1   9      896.07      912.49     15.18 o 
 -10   1   9       37.54       34.83      2.01 o 
  -9   1   9      376.50      342.66     18.81 o 
  -8   1   9      844.65      824.31     19.05 o 
  -7   1   9      858.88      854.58     15.93 o 
  -6   1   9      743.58      725.44     11.65 o 
  -5   1   9      130.14      146.00      2.85 o 
  -4   1   9      233.50      258.38      4.53 o 
  -3   1   9        0.04        0.00      0.39 o 
  -2   1   9       47.76       54.07      1.20 o 
  -1   1   9     1016.46     1025.57     21.88 o 
   0   1   9     1347.50     1291.84     21.37 o 
   1   1   9      822.01      832.91     12.88 o 
   2   1   9      335.31      331.32      9.74 o 
   3   1   9       31.30       43.07      1.45 o 
   4   1   9       45.48       35.92      1.17 o 
   5   1   9     3539.72     3081.17    442.11 o 
   6   1   9      437.13      354.95     62.65 o 
   7   1   9       47.91       42.33      6.19 o 
   8   1   9      750.49      820.27     17.23 o 
   9   1   9        0.85        1.25      0.91 o 
  10   1   9       25.78       26.73      1.73 o 
  11   1   9        0.60        0.00      1.03 o 
  12   1   9        0.89        0.57      1.01 o 
  13   1   9       14.37       11.54      1.53 o 
  14   1   9       98.80       96.11      4.76 o 
 -14   2   9       73.80       66.31      3.12 o 
 -13   2   9      107.12      100.62      3.71 o 
 -12   2   9        5.36        7.17      1.44 o 
 -11   2   9     1607.98     1541.42     28.36 o 
 -10   2   9       30.58       33.54      2.26 o 
  -9   2   9     1026.75      991.06     18.61 o 
  -8   2   9      202.24      193.15      4.69 o 
  -7   2   9       20.66       17.14      3.82 o 
  -6   2   9      653.06      725.47     13.58 o 
  -5   2   9       37.63       43.82      2.13 o 
  -4   2   9        5.27        3.12      0.50 o 
  -3   2   9      513.65      591.37     22.58 o 
  -2   2   9     1636.56     1813.47     24.65 o 
  -1   2   9        3.68        4.35      0.53 o 
   0   2   9       18.32       16.78      1.16 o 
   1   2   9     1165.76     1116.56     17.39 o 
   2   2   9      326.14      327.23      5.67 o 
   3   2   9      553.55      541.50     10.30 o 
   4   2   9        0.13        0.42      1.08 o 
   5   2   9      561.06      615.67     20.70 o 
   6   2   9     3345.20     3522.31     57.60 o 
   7   2   9       50.27       51.17      1.92 o 
   8   2   9      499.04      515.33      8.70 o 
   9   2   9      455.10      445.01     16.16 o 
  10   2   9      100.26      100.15      3.24 o 
  11   2   9       98.35      121.76      7.44 o 
  12   2   9       22.86       25.47      1.94 o 
  13   2   9        0.91        0.07      1.49 o 
 -13   3   9        0.35        0.00      2.55 o 
 -12   3   9       22.83       16.45      1.80 o 
 -11   3   9        0.00        0.00      1.90 o 
 -10   3   9      132.79      109.51      3.58 o 
  -9   3   9      198.13      208.32      5.25 o 
  -8   3   9      189.71      186.97      4.84 o 
  -7   3   9       15.53       12.48      1.80 o 
  -6   3   9      336.70      334.94     12.12 o 
  -5   3   9      818.62      820.51     26.43 o 
  -4   3   9      197.48      183.48      9.66 o 
  -3   3   9      274.93      245.00      4.39 o 
  -2   3   9      313.86      305.48      6.11 o 
  -1   3   9      326.18      299.88      6.08 o 
   0   3   9        6.72        9.55      1.43 o 
   1   3   9      278.46      263.60      4.03 o 
   2   3   9       36.93       45.10      1.80 o 
   3   3   9       45.27       30.37      2.03 o 
   4   3   9        3.05        1.93      1.13 o 
   5   3   9       53.22       53.13      3.36 o 
   6   3   9       53.70       50.45      2.12 o 
   7   3   9       79.69       75.96      2.74 o 
   8   3   9      161.92      173.38      5.37 o 
   9   3   9      168.87      170.47      4.48 o 
  10   3   9       98.07       92.54      8.61 o 
  11   3   9       11.75        9.25      1.87 o 
  12   3   9        0.81        1.08      1.68 o 
 -11   4   9      236.36      206.23      5.85 o 
 -10   4   9      173.67      179.70      6.20 o 
  -9   4   9       27.59       34.59      2.71 o 
  -8   4   9       18.17       13.34      2.07 o 
  -7   4   9       18.30       13.02      1.99 o 
  -6   4   9      138.54      134.80      5.02 o 
  -5   4   9      627.15      589.53     14.64 o 
  -4   4   9        5.61        5.40      1.16 o 
  -3   4   9      434.72      438.10      8.85 o 
  -2   4   9       23.41       21.76      1.66 o 
  -1   4   9      612.36      606.65     10.14 o 
   0   4   9      397.88      402.68      6.31 o 
   1   4   9       45.02       43.99      1.80 o 
   2   4   9      535.73      548.36      9.42 o 
   3   4   9       64.24       67.09      2.23 o 
   4   4   9       44.54       37.33      1.74 o 
   5   4   9      144.43      132.43      3.67 o 
   6   4   9      118.68       98.73      3.25 o 
   7   4   9      187.26      189.65      6.08 o 
   8   4   9      116.22      119.49      5.51 o 
   9   4   9       22.80       27.56      2.52 o 
  10   4   9        0.40        0.00      1.52 o 
  11   4   9        5.16        1.37      3.23 o 
  -9   5   9       73.09       86.91      4.39 o 
  -8   5   9        4.63        3.57      1.80 o 
  -7   5   9       10.63        9.44      2.09 o 
  -6   5   9      129.19      139.07      5.36 o 
  -5   5   9      485.25      495.32     13.03 o 
  -4   5   9      125.70      138.54      5.21 o 
  -3   5   9       15.89       17.33      1.69 o 
  -2   5   9       87.42       86.09      3.36 o 
  -1   5   9       79.95       73.31      2.97 o 
   0   5   9      249.65      235.66      7.27 o 
   1   5   9       44.91       54.70      2.14 o 
   2   5   9        3.31        0.59      0.95 o 
   3   5   9       69.50       72.60      2.47 o 
   4   5   9      167.68      162.26      3.95 o 
   5   5   9       34.54       29.96      2.16 o 
   6   5   9       65.50       71.75      3.51 o 
   7   5   9        0.64        2.03      2.02 o 
   8   5   9       15.33       19.78      2.37 o 
   9   5   9       31.02       35.29      2.94 o 
  -6   6   9       36.43       44.47      3.51 o 
  -5   6   9        9.35       12.43      2.82 o 
  -4   6   9        2.21        1.73      1.80 o 
  -3   6   9        0.34        0.81      1.74 o 
  -2   6   9       96.43      103.56      3.64 o 
  -1   6   9       70.55       84.41      3.36 o 
   0   6   9        9.37        6.59      1.54 o 
   1   6   9       48.77       49.89      2.76 o 
   2   6   9       19.67       23.33      3.90 o 
   3   6   9        0.10        0.00      1.71 o 
   4   6   9       35.60       34.65      2.46 o 
   5   6   9       68.92       61.65      3.04 o 
 -14   0  10       17.66       14.79      2.96 o 
 -13   0  10      231.16      205.32      9.15 o 
 -12   0  10      724.73      706.37     17.05 o 
 -11   0  10       54.25       58.95      4.30 o 
 -10   0  10      256.27      271.76      7.61 o 
  -9   0  10       84.09       86.34     10.09 o 
  -8   0  10      314.57      310.62      7.99 o 
  -7   0  10      168.13      146.33      4.36 o 
  -6   0  10       56.46       55.86      3.50 o 
  -5   0  10      992.60      958.32     21.37 o 
  -4   0  10     1595.76     1560.21     34.00 o 
  -3   0  10     1312.10     1207.59     26.50 o 
  -2   0  10     5765.49     6047.92    186.03 o 
  -1   0  10     1770.97     1923.28     41.47 o 
   0   0  10      324.94      276.37      6.64 o 
   1   0  10      904.98      900.42     19.86 o 
   2   0  10     3159.52     2974.48     63.80 o 
   4   0  10     3656.66     3649.60     77.35 o 
   5   0  10      367.42      391.18      9.28 o 
   6   0  10        3.91        1.46      1.08 o 
   7   0  10      236.32      257.11      6.59 o 
   8   0  10     1725.15     1778.49     38.55 o 
   9   0  10       40.21       45.61      3.77 o 
  10   0  10       12.78       11.84      2.42 o 
  11   0  10      225.05      224.17      9.96 o 
  12   0  10        9.59       10.22      2.96 o 
  13   0  10       54.82       53.80      5.11 o 
  14   0  10       41.77       30.12      4.30 o 
 -14   1  10        5.45        3.74      1.44 o 
 -13   1  10        0.30        2.24      1.31 o 
 -12   1  10       87.55       85.83      3.23 o 
 -11   1  10      693.76      668.62     13.20 o 
 -10   1  10      665.98      682.82     13.32 o 
  -9   1  10      202.59      196.06      4.09 o 
  -8   1  10       54.55       52.01      2.56 o 
  -7   1  10       20.87       12.76      3.21 o 
  -6   1  10     1328.65     1415.77     22.06 o 
  -5   1  10       66.60       72.16      1.86 o 
  -4   1  10      996.17     1216.57     18.90 o 
  -3   1  10        0.15        0.25      1.46 o 
  -2   1  10     8126.66     8974.38    146.09 o 
  -1   1  10      997.39      994.93     13.70 o 
   0   1  10      115.25      140.70      2.24 o 
   1   1  10      761.32      670.68      9.39 o 
   2   1  10      342.16      343.61      5.06 o 
   3   1  10       69.35       65.95      1.42 o 
   4   1  10      392.05      411.75      6.77 o 
   5   1  10      451.86      457.48     12.27 o 
   6   1  10       92.93       73.53     39.68 o 
   7   1  10      231.60      253.60      6.59 o 
   8   1  10      346.80      354.22      7.42 o 
   9   1  10       53.37       54.82      2.33 o 
  10   1  10        2.72        3.25      1.06 o 
  11   1  10       46.57       53.63      2.28 o 
  12   1  10        3.55        1.54      1.17 o 
  13   1  10       18.76       23.25      1.89 o 
  14   1  10        0.61        0.00      2.42 o 
 -14   2  10        0.11        0.00      1.27 o 
 -13   2  10        4.54        3.50      1.38 o 
 -12   2  10        0.06        0.22      1.00 o 
 -11   2  10       46.84       48.98      2.58 o 
 -10   2  10        0.66        1.86      1.17 o 
  -9   2  10       19.86       20.46      1.64 o 
  -8   2  10        6.28        7.54      1.22 o 
  -7   2  10       11.50        7.67      3.96 o 
  -6   2  10      160.87      162.07      4.90 o 
  -5   2  10        9.35       13.72      1.29 o 
  -4   2  10      696.38      701.60      9.95 o 
  -3   2  10      359.56      323.50     88.57 o 
  -2   2  10     4489.98     4532.74    135.27 o 
  -1   2  10       18.41       17.15      0.77 o 
   0   2  10      255.25      292.54      4.43 o 
   1   2  10       60.58       49.79      1.50 o 
   2   2  10      622.94      640.36     10.37 o 
   3   2  10      496.66      485.75      8.17 o 
   4   2  10      247.79      262.21     10.23 o 
   5   2  10      759.28      755.22     17.83 o 
   6   2  10       38.51       40.00      1.90 o 
   7   2  10      146.41      156.41      4.02 o 
   8   2  10      761.08      716.09     18.16 o 
   9   2  10       29.16       32.24      3.10 o 
  10   2  10      129.23      133.16      8.31 o 
  11   2  10       35.75       37.31      3.25 o 
  12   2  10       72.73       76.68      2.96 o 
  13   2  10       17.53       21.50      2.24 o 
 -13   3  10        2.83        4.97      1.68 o 
 -12   3  10       39.76       34.36      2.16 o 
 -11   3  10      397.16      368.25      8.37 o 
 -10   3  10       12.64        9.46      1.66 o 
  -9   3  10       21.49       24.73      2.72 o 
  -8   3  10       93.27       92.63      3.12 o 
  -7   3  10      277.65      261.00      6.03 o 
  -6   3  10       12.44       12.66      1.71 o 
  -5   3  10       89.77       77.99      2.48 o 
  -4   3  10      148.99      124.86      4.57 o 
  -3   3  10        2.96        4.23      1.01 o 
  -2   3  10      448.75      398.20      9.63 o 
  -1   3  10      909.20      914.22     16.74 o 
   0   3  10     4624.98     4671.49     70.23 o 
   1   3  10       20.78       17.20      1.09 o 
   2   3  10      280.78      265.43      5.00 o 
   3   3  10        1.55        0.25      1.13 o 
   4   3  10      155.07      150.60     13.85 o 
   5   3  10       12.67       11.94      1.43 o 
   6   3  10       79.70       75.81      2.67 o 
   7   3  10       95.36       89.70      2.92 o 
   8   3  10        0.02        0.75      1.13 o 
   9   3  10        4.03        5.86      1.34 o 
  10   3  10       18.34       19.56      2.42 o 
  11   3  10       53.79       61.21     11.97 o 
  12   3  10       18.21       12.38      1.99 o 
 -11   4  10       54.15       47.57      3.28 o 
 -10   4  10       36.35       33.29      3.63 o 
  -9   4  10        2.72        2.02      1.49 o 
  -8   4  10        2.71        2.62      1.42 o 
  -7   4  10       95.29       97.36      4.13 o 
  -6   4  10        7.07        5.81      1.61 o 
  -5   4  10      766.43      734.71     20.89 o 
  -4   4  10      296.36      282.72      6.17 o 
  -3   4  10        5.58        5.43      1.26 o 
  -2   4  10        1.15        0.00      0.93 o 
  -1   4  10      561.03      537.91      9.16 o 
   0   4  10       87.17       82.14      2.38 o 
   1   4  10      274.55      259.96      5.09 o 
   2   4  10       49.40       38.10      1.80 o 
   3   4  10       30.08       26.80      1.71 o 
   4   4  10      186.94      189.56      4.20 o 
   5   4  10        4.31        3.68      1.09 o 
   6   4  10        5.26        7.79      1.29 o 
   7   4  10       17.66       22.46      1.81 o 
   8   4  10       69.85       54.57      4.03 o 
   9   4  10        5.81        5.51      1.80 o 
  10   4  10        6.97       12.51      2.29 o 
  11   4  10        3.52        5.18      1.80 o 
  -9   5  10        0.13        0.51      1.68 o 
  -8   5  10       92.03      101.26      4.71 o 
  -7   5  10        1.87        2.36      1.61 o 
  -6   5  10       40.56       44.65      3.03 o 
  -5   5  10        0.02        0.65      1.61 o 
  -4   5  10        0.71        0.00      1.42 o 
  -3   5  10        2.82        2.41      1.27 o 
  -2   5  10      507.82      502.17     10.35 o 
  -1   5  10       20.09       22.69      1.94 o 
   0   5  10     1194.78     1210.76     22.52 o 
   1   5  10       31.68       38.05      3.14 o 
   2   5  10        2.39        2.74      1.06 o 
   3   5  10        8.52        3.41      1.06 o 
   4   5  10        3.20        0.62      1.00 o 
   5   5  10       63.66       63.99      2.89 o 
   6   5  10        0.71        0.00      1.29 o 
   7   5  10       32.49       24.99      2.56 o 
   8   5  10        9.46       14.48      2.18 o 
  -5   6  10       14.79       12.03      2.47 o 
  -4   6  10       88.11       93.53      5.78 o 
  -3   6  10       24.33       24.23      2.75 o 
  -2   6  10        1.66        2.73      1.42 o 
  -1   6  10        3.76        2.95      1.41 o 
   0   6  10       42.18       31.92      2.33 o 
   1   6  10        0.45        0.00      1.22 o 
   2   6  10      113.18      119.35      5.02 o 
   3   6  10       12.77       16.99      2.45 o 
   4   6  10        4.21        5.78      1.99 o 
   5   6  10       12.87       18.60      2.40 o 
 -14   1  11       18.68       22.41      2.02 o 
 -13   1  11       47.75       53.46      3.44 o 
 -12   1  11      194.77      168.17      4.13 o 
 -11   1  11      113.30      118.51      3.65 o 
 -10   1  11      586.23      626.79     12.38 o 
  -9   1  11      373.64      382.58      6.92 o 
  -8   1  11      586.49      601.88     10.07 o 
  -7   1  11     1717.12     1744.20     27.11 o 
  -6   1  11     2457.58     2482.29     38.06 o 
  -5   1  11     2738.01     2710.86     41.42 o 
  -4   1  11      650.73      717.37     11.48 o 
  -3   1  11      318.07      327.40      7.58 o 
  -2   1  11      949.13     1176.44     18.31 o 
  -1   1  11     4632.51     4802.41     99.26 o 
   0   1  11     1448.81     1401.01     18.91 o 
   1   1  11     1133.49     1235.30     18.78 o 
   2   1  11       47.67       45.78      1.75 o 
   3   1  11      709.41      699.65      9.86 o 
   4   1  11      536.49      532.22      8.56 o 
   5   1  11       96.76      108.91      2.89 o 
   6   1  11      489.72      207.43    212.63 o 
   7   1  11       15.36        7.46      5.15 o 
   8   1  11     1253.03     1303.44     23.86 o 
   9   1  11     1030.24     1068.37     21.17 o 
  10   1  11       88.71       93.24      3.05 o 
  11   1  11       21.30       22.04      2.09 o 
  12   1  11        5.82        5.92      1.30 o 
  13   1  11       73.03       83.08      3.12 o 
 -13   2  11      135.17      131.70      4.29 o 
 -12   2  11       46.14       46.58      2.58 o 
 -11   2  11        0.44        2.41      1.22 o 
 -10   2  11       14.85       17.64      1.69 o 
  -9   2  11      525.94      507.90     10.35 o 
  -8   2  11      463.96      416.97      8.64 o 
  -7   2  11       76.78       70.70      4.84 o 
  -6   2  11       12.34       14.52      1.54 o 
  -5   2  11      169.31      155.55      3.69 o 
  -4   2  11      559.91      512.35      7.43 o 
  -3   2  11      246.59      203.51      5.01 o 
  -2   2  11     1700.12     1746.13     26.38 o 
  -1   2  11      873.17      867.96     12.16 o 
   0   2  11      419.97      384.02      5.70 o 
   1   2  11       67.48       58.57      1.69 o 
   2   2  11        7.62        7.19      0.77 o 
   3   2  11       67.34       61.43      1.86 o 
   4   2  11      122.58      138.57      6.46 o 
   5   2  11       35.91       35.24      3.50 o 
   6   2  11       59.24       67.39      2.33 o 
   7   2  11      145.92      141.87      3.79 o 
   8   2  11      797.28      791.89     22.10 o 
   9   2  11       27.85       28.00      2.10 o 
  10   2  11        1.80        0.00      1.03 o 
  11   2  11       77.42       95.82      4.58 o 
  12   2  11        9.91       13.17      2.34 o 
  13   2  11       25.81       24.90      2.39 o 
 -12   3  11       67.57       61.93      3.04 o 
 -11   3  11        0.75        1.42      1.32 o 
 -10   3  11       79.43       82.56      5.19 o 
  -9   3  11      101.74      106.55      3.53 o 
  -8   3  11       40.22       41.88      2.17 o 
  -7   3  11       41.38       39.23      2.14 o 
  -6   3  11        0.41        1.50      0.91 o 
  -5   3  11      327.32      308.12     36.08 o 
  -4   3  11        3.00        0.71      0.50 o 
  -3   3  11      367.27      386.33      9.31 o 
  -2   3  11      990.48     1051.00     23.36 o 
  -1   3  11      918.46     1004.51     18.33 o 
   0   3  11     2216.31     2198.93     47.35 o 
   1   3  11       68.18       77.53      2.18 o 
   2   3  11      776.65      753.91     12.35 o 
   3   3  11        2.28        2.79      0.97 o 
   4   3  11      788.56      727.84     12.04 o 
   5   3  11        0.04        0.72      0.87 o 
   6   3  11        2.62        0.69      0.87 o 
   7   3  11       41.49       41.74      2.05 o 
   8   3  11      307.00      324.74     13.04 o 
   9   3  11        5.67       20.81     16.41 o 
  10   3  11        4.06        1.97      1.24 o 
  11   3  11       10.49       14.03      2.07 o 
  12   3  11        7.83        9.07      2.07 o 
 -11   4  11       32.22       32.17      2.97 o 
 -10   4  11       14.17       14.96      2.18 o 
  -9   4  11       22.70       24.05      2.45 o 
  -8   4  11       28.54       30.53      2.64 o 
  -7   4  11      112.25       94.32      6.19 o 
  -6   4  11        4.39        5.35      1.61 o 
  -5   4  11        1.02        0.81      1.52 o 
  -4   4  11        1.62        1.42      1.10 o 
  -3   4  11     1179.08     1185.59     21.75 o 
  -2   4  11      188.14      182.81      4.59 o 
  -1   4  11      583.02      558.12      9.47 o 
   0   4  11        1.86        1.27      0.83 o 
   1   4  11      495.54      516.29      8.93 o 
   2   4  11        0.01        0.13      0.83 o 
   3   4  11       15.36       15.51      2.33 o 
   4   4  11        0.31        0.00      1.82 o 
   5   4  11       84.10       87.63      2.71 o 
   6   4  11       12.37       13.69      1.70 o 
   7   4  11        3.31        4.45      1.18 o 
   8   4  11        1.33        0.00      1.42 o 
   9   4  11      110.19      100.56      6.05 o 
  10   4  11       51.05       40.72      4.84 o 
  -9   5  11        2.69        2.69      1.90 o 
  -8   5  11       10.02        9.14      2.07 o 
  -7   5  11      241.81      257.55      8.16 o 
  -6   5  11        3.14        5.11      1.80 o 
  -5   5  11       22.68       19.60      2.45 o 
  -4   5  11        0.01        0.00      1.52 o 
  -3   5  11      153.51      147.27      4.19 o 
  -2   5  11      731.46      704.43     13.84 o 
  -1   5  11       11.50       14.69      1.69 o 
   0   5  11      123.63      116.51      3.80 o 
   1   5  11      155.91      177.44      4.98 o 
   2   5  11      266.08      305.54      6.07 o 
   3   5  11       20.56       22.48      1.60 o 
   4   5  11      157.15      147.39      3.79 o 
   5   5  11       79.40       75.32      3.07 o 
   6   5  11      118.51      117.93      3.98 o 
   7   5  11        0.65        0.00      1.42 o 
   8   5  11        0.90        0.00      2.29 o 
  -5   6  11        0.51        0.68      2.42 o 
  -4   6  11        2.09        1.90      1.80 o 
  -3   6  11       84.91       83.18      4.57 o 
  -2   6  11        0.61        0.00      1.36 o 
  -1   6  11       10.31       16.28      1.90 o 
   0   6  11       16.40       25.38      2.25 o 
   1   6  11       46.00       53.33      3.06 o 
   2   6  11        3.84        6.06      2.07 o 
   3   6  11       13.64       10.70      2.33 o 
   4   6  11       20.24       28.63      3.90 o 
 -14   0  12       55.67       59.17      4.84 o 
 -13   0  12      274.44      273.16     11.30 o 
 -12   0  12       95.73       86.08      5.11 o 
 -11   0  12       35.08       37.23      2.64 o 
 -10   0  12       52.56       53.06      3.77 o 
  -9   0  12     4387.71     4287.75     92.50 o 
  -8   0  12     6374.33     6596.63    141.24 o 
  -7   0  12        3.96        4.57      1.03 o 
  -6   0  12        1.94        9.92      1.23 o 
  -5   0  12      511.31      512.85     11.99 o 
  -4   0  12      446.06      441.75     10.46 o 
  -3   0  12      886.09     1026.82     22.79 o 
  -2   0  12       96.81      122.85      3.68 o 
  -1   0  12     1864.97     2048.69     64.33 o 
   0   0  12     1270.19     1290.00    158.73 o 
   1   0  12     1593.80     1672.36     36.38 o 
   2   0  12      944.90      955.49     30.12 o 
   3   0  12     1126.42      812.97     25.14 o 
   5   0  12      163.82      148.82      6.73 o 
   6   0  12      919.81      965.54     32.11 o 
   7   0  12       73.10       73.17      4.84 o 
   8   0  12     1203.66     1211.17     39.96 o 
   9   0  12      326.94      351.05     14.00 o 
  10   0  12      850.60      850.84     29.39 o 
  11   0  12      221.35      220.12     10.23 o 
  12   0  12       14.35       15.33      3.23 o 
  13   0  12       53.33       46.53      5.11 o 
 -14   1  12        8.08       10.66      1.71 o 
 -13   1  12       94.62       93.96      6.07 o 
 -12   1  12      130.64      137.48      4.06 o 
 -11   1  12      160.75      154.57      4.33 o 
 -10   1  12      941.72      932.61     17.69 o 
  -9   1  12     1012.67     1011.05     16.41 o 
  -8   1  12       51.08       53.82      3.30 o 
  -7   1  12      163.66      171.20      3.56 o 
  -6   1  12      181.72      176.41      3.55 o 
  -5   1  12        2.02        1.59      0.69 o 
  -4   1  12      513.61      501.72      8.33 o 
  -3   1  12        4.81        6.93      0.72 o 
  -2   1  12      148.91      116.46     15.11 o 
  -1   1  12        0.02        0.12      0.54 o 
   0   1  12        8.59        8.01      0.56 o 
   1   1  12      257.27      283.33      4.76 o 
   2   1  12      285.44      284.96      4.37 o 
   3   1  12       75.75       75.04      1.39 o 
   4   1  12        9.03        6.72      0.57 o 
   5   1  12      140.58      117.39     20.85 o 
   6   1  12      142.59       83.92     48.78 o 
   7   1  12       86.23       73.21      8.30 o 
   8   1  12       23.94       30.98      3.31 o 
   9   1  12        0.20        2.42      1.14 o 
  10   1  12      121.03      124.71      5.80 o 
  11   1  12       43.99       42.26      2.28 o 
  12   1  12        0.23        0.00      1.31 o 
  13   1  12       29.80       31.08      2.12 o 
 -13   2  12        0.79        0.72      1.22 o 
 -12   2  12       10.56        8.18      1.50 o 
 -11   2  12      115.04      124.40      3.87 o 
 -10   2  12       73.81       73.31      5.93 o 
  -9   2  12      178.54      173.97      4.59 o 
  -8   2  12     1010.44      975.83     18.31 o 
  -7   2  12      106.11      114.79      4.08 o 
  -6   2  12      211.74      170.14     31.52 o 
  -5   2  12        0.64        0.42      0.61 o 
  -4   2  12      145.16      117.55      2.20 o 
  -3   2  12      493.48      489.97      9.84 o 
  -2   2  12      500.79      543.33      8.64 o 
  -1   2  12     1104.01     1319.11     18.19 o 
   0   2  12      110.51      102.11      1.97 o 
   1   2  12     1048.87     1059.31     16.70 o 
   2   2  12       12.35        9.28      0.82 o 
   3   2  12      423.92      427.26      7.39 o 
   4   2  12        4.83        5.09      0.98 o 
   5   2  12      504.42      496.27     17.78 o 
   6   2  12      264.95      261.49      5.81 o 
   7   2  12       16.70       22.62      1.78 o 
   8   2  12       56.95       58.06      2.37 o 
   9   2  12       55.23       65.98      2.68 o 
  10   2  12       83.01       77.36      2.89 o 
  11   2  12        9.23       11.41      1.58 o 
  12   2  12        0.34        2.85      1.42 o 
 -12   3  12      274.77      269.63      6.85 o 
 -11   3  12      236.66      228.74      5.94 o 
 -10   3  12      361.37      331.66      7.64 o 
  -9   3  12       67.10       49.57      3.57 o 
  -8   3  12       76.64       72.26      2.83 o 
  -7   3  12      121.54      127.61      3.71 o 
  -6   3  12      470.85      473.91      9.71 o 
  -5   3  12       75.76       69.79      2.18 o 
  -4   3  12      178.25      159.43     22.07 o 
  -3   3  12        1.45        1.92      0.53 o 
  -2   3  12      125.07      119.07      4.92 o 
  -1   3  12      773.52      764.50     12.40 o 
   0   3  12      548.79      544.50      9.13 o 
   1   3  12     1106.83     1045.20     16.64 o 
   2   3  12      156.59      155.37      3.44 o 
   3   3  12       95.21       86.85      2.46 o 
   4   3  12       52.84       57.27      4.73 o 
   5   3  12      156.69      166.58      4.27 o 
   6   3  12        9.40        9.64      1.27 o 
   7   3  12       51.32       58.93      2.45 o 
   8   3  12      184.94      187.11      4.89 o 
   9   3  12      237.54      214.38     11.82 o 
  10   3  12       39.74       37.37      2.37 o 
  11   3  12       88.17       94.32      7.26 o 
 -11   4  12        0.60        0.00      3.09 o 
 -10   4  12        9.78       10.80      2.07 o 
  -9   4  12       43.49       36.29      2.83 o 
  -8   4  12        0.00        0.00      1.42 o 
  -7   4  12       17.05       26.80      2.45 o 
  -6   4  12       11.52       10.47      1.80 o 
  -5   4  12      353.75      334.88      9.41 o 
  -4   4  12      245.05      244.21      5.57 o 
  -3   4  12      384.01      395.81      8.15 o 
  -2   4  12       18.87       25.23      1.73 o 
  -1   4  12       22.89       25.73      1.45 o 
   0   4  12      182.20      175.73      3.86 o 
   1   4  12      161.00      178.40      4.00 o 
   2   4  12      497.55      481.59      8.56 o 
   3   4  12        9.48        9.36      1.16 o 
   4   4  12      269.19      245.91      5.09 o 
   5   4  12        3.53        3.42      0.99 o 
   6   4  12      149.19      137.18      3.97 o 
   7   4  12        7.93        8.14      1.38 o 
   8   4  12        9.97       12.03      1.99 o 
   9   4  12        1.47        3.78      4.17 o 
  10   4  12        0.46        1.95      1.61 o 
  -8   5  12        3.59        2.52      1.88 o 
  -7   5  12       36.11       40.61      3.29 o 
  -6   5  12        5.70        7.93      2.15 o 
  -5   5  12        7.29        6.88      1.90 o 
  -4   5  12        0.12        0.00      2.02 o 
  -3   5  12        7.07        1.99      1.43 o 
  -2   5  12        0.16        0.94      1.25 o 
  -1   5  12       51.01       47.82      2.49 o 
   0   5  12      103.75      103.63      3.56 o 
   1   5  12        5.65        3.35      1.49 o 
   2   5  12        6.48       10.67      1.27 o 
   3   5  12       16.33       17.44      1.60 o 
   4   5  12       58.67       53.33      2.31 o 
   5   5  12       20.98       21.61      2.75 o 
   6   5  12       27.57       30.18      2.26 o 
   7   5  12       23.81       18.88      2.04 o 
   8   5  12       34.38       33.90      2.94 o 
  -4   6  12       10.86        7.53      2.28 o 
  -3   6  12        0.24        0.00      1.87 o 
  -2   6  12       64.81       87.63      6.19 o 
  -1   6  12      103.53      102.98      3.76 o 
   0   6  12       20.00       20.35      2.09 o 
   1   6  12       39.35       38.65      2.61 o 
   2   6  12       46.18       46.26      3.48 o 
   3   6  12      107.57      109.64      4.97 o 
 -13   1  13       67.48       74.91      3.58 o 
 -12   1  13       92.20      104.00      3.55 o 
 -11   1  13      238.97      238.16      6.72 o 
 -10   1  13      135.16      138.90      3.97 o 
  -9   1  13      305.39      309.12      6.06 o 
  -8   1  13        1.74        1.49      0.85 o 
  -7   1  13        1.67        1.05      1.59 o 
  -6   1  13        9.35       10.35      0.93 o 
  -5   1  13       62.30       73.15      2.04 o 
  -4   1  13      111.00      102.87      2.40 o 
  -3   1  13      122.84      123.78      2.64 o 
  -2   1  13      105.90      129.40      3.90 o 
  -1   1  13       11.07        3.54      0.66 o 
   0   1  13     1192.03     1118.34     15.46 o 
   1   1  13     1583.04     1551.52     23.48 o 
   2   1  13     1403.56     1409.53     19.34 o 
   3   1  13      312.75      308.42      4.27 o 
   4   1  13        4.53        8.84      0.76 o 
   5   1  13        0.29        0.37      0.74 o 
   6   1  13      179.69      169.80      4.98 o 
   7   1  13      742.40      769.77     16.31 o 
   8   1  13      142.53      139.15      3.84 o 
   9   1  13       25.21       31.41      1.92 o 
  10   1  13        1.01        0.06      1.09 o 
  11   1  13       12.38       13.23      1.53 o 
  12   1  13       23.67       25.38      1.95 o 
  13   1  13       15.45       20.42      1.86 o 
 -13   2  13      227.62      245.25      6.40 o 
 -12   2  13       19.52       20.98      1.95 o 
 -11   2  13       15.37       14.92      1.67 o 
 -10   2  13      832.45      761.56     14.91 o 
  -9   2  13     1548.42     1383.62     25.51 o 
  -8   2  13        4.20        3.64      1.06 o 
  -7   2  13      196.76      173.24      4.37 o 
  -6   2  13       89.96      102.68      2.52 o 
  -5   2  13      110.69      120.41      2.75 o 
  -4   2  13     1224.50     1223.90     20.91 o 
  -3   2  13      150.24      162.33      3.03 o 
  -2   2  13      438.28      393.76      6.49 o 
  -1   2  13     1754.65     1773.01     26.84 o 
   0   2  13      309.57      311.09      4.80 o 
   1   2  13        0.07        0.77      0.65 o 
   2   2  13     1185.95     1203.02     18.92 o 
   3   2  13       24.69       20.08      1.23 o 
   4   2  13      195.92      198.93      4.87 o 
   5   2  13      230.73      144.67     59.08 o 
   6   2  13      125.12      113.76      3.25 o 
   7   2  13      103.50      100.42      3.17 o 
   8   2  13       39.02       30.15      1.96 o 
   9   2  13      136.72      145.23      5.34 o 
  10   2  13        0.03        0.80      1.21 o 
  11   2  13      201.28      196.96      6.60 o 
  12   2  13       40.19       50.91      3.03 o 
 -12   3  13       25.67       24.15      2.20 o 
 -11   3  13        0.96        1.26      1.29 o 
 -10   3  13       85.37       85.15      4.47 o 
  -9   3  13       76.48       67.31      3.28 o 
  -8   3  13        0.96        2.69      1.13 o 
  -7   3  13       96.43       94.87      3.12 o 
  -6   3  13       59.64       60.47      2.49 o 
  -5   3  13        2.40        0.00      0.56 o 
  -4   3  13        8.43        9.03      1.06 o 
  -3   3  13      210.29      206.15      4.03 o 
  -2   3  13      584.48      592.98      9.84 o 
  -1   3  13      412.09      402.99      7.05 o 
   0   3  13      168.96      182.70      3.82 o 
   1   3  13       54.34       61.72      2.07 o 
   2   3  13      362.39      348.84      6.40 o 
   3   3  13      178.80      181.13      3.88 o 
   4   3  13       54.30       61.06      3.92 o 
   5   3  13       82.32       77.77      2.40 o 
   6   3  13        9.43       13.12      1.38 o 
   7   3  13        9.55        7.88      1.63 o 
   8   3  13        2.17        0.00      1.03 o 
   9   3  13      103.17       83.25      4.22 o 
  10   3  13       53.08       58.56      2.81 o 
  11   3  13      291.58      266.55     17.49 o 
 -10   4  13        0.02        1.58      1.68 o 
  -9   4  13       65.75       62.96      3.60 o 
  -8   4  13       29.54       24.69      2.45 o 
  -7   4  13        4.40        6.45      2.69 o 
  -6   4  13       67.39       60.07      3.32 o 
  -5   4  13        0.30        0.41      1.88 o 
  -4   4  13      136.75      142.50      3.77 o 
  -3   4  13       38.78       41.81      1.99 o 
  -2   4  13      748.45      757.45     14.45 o 
  -1   4  13       42.91       42.80      2.25 o 
   0   4  13      267.65      277.09      5.40 o 
   1   4  13     2312.95     2243.25     34.79 o 
   2   4  13     1001.98     1043.86     16.96 o 
   3   4  13       37.68       44.70      2.02 o 
   4   4  13      137.02      138.48      3.71 o 
   5   4  13       74.84       77.30      2.59 o 
   6   4  13        0.82        0.00      0.95 o 
   7   4  13       30.56       24.46      2.22 o 
   8   4  13        8.14        3.91      1.68 o 
   9   4  13       57.03       56.18      3.63 o 
  -8   5  13      136.38      149.57     10.76 o 
  -7   5  13      125.00      131.30     11.16 o 
  -6   5  13        3.83        1.46      1.61 o 
  -5   5  13        8.35        5.04      1.80 o 
  -4   5  13        9.69       17.77      2.47 o 
  -3   5  13      111.33      112.93      4.93 o 
  -2   5  13      137.78      149.85      4.28 o 
  -1   5  13       57.73       62.01      2.73 o 
   0   5  13        6.22        7.63      1.46 o 
   1   5  13       32.83       30.60      2.14 o 
   2   5  13      115.73      120.87      3.95 o 
   3   5  13        0.95        1.94      1.08 o 
   4   5  13        7.07        5.54      1.24 o 
   5   5  13        2.98        3.44      1.20 o 
   6   5  13       26.93       29.80      2.29 o 
   7   5  13        0.55        0.00      1.38 o 
  -3   6  13       14.42       21.11      2.85 o 
  -2   6  13        2.22        0.58      1.94 o 
  -1   6  13        0.43        0.77      1.35 o 
   0   6  13      101.67       97.50      3.72 o 
   1   6  13       60.98       57.25      3.04 o 
   2   6  13        2.88        2.39      2.42 o 
 -13   0  14       56.67       50.84      4.57 o 
 -12   0  14        7.12        3.23      2.15 o 
 -11   0  14       11.24       11.18      1.80 o 
 -10   0  14      117.26      115.52      4.36 o 
  -9   0  14       79.08       76.49      3.41 o 
  -8   0  14      429.63      402.24     10.18 o 
  -7   0  14     8281.06     8687.92    185.53 o 
  -6   0  14      106.87      114.73      3.87 o 
  -5   0  14      344.44      404.01      9.88 o 
  -4   0  14     1056.03     1034.11     23.17 o 
  -3   0  14     4827.79     4743.58    101.73 o 
  -2   0  14     1144.35     1076.44     23.95 o 
  -1   0  14     1765.20     1736.55     37.90 o 
   0   0  14     1529.12     1520.52    125.88 o 
   1   0  14      253.06      281.88     10.77 o 
   2   0  14      155.77      148.82      6.73 o 
   3   0  14     2181.05     1750.46     55.88 o 
   6   0  14        3.66        2.96      1.88 o 
   7   0  14        3.15        2.96      2.15 o 
   8   0  14      107.86      118.37      6.73 o 
   9   0  14      446.29      465.05     17.77 o 
  10   0  14      205.16      188.90      9.42 o 
  11   0  14        8.65        9.14      3.23 o 
  12   0  14        0.58        4.30      2.96 o 
 -13   1  14       77.74       81.42      3.24 o 
 -12   1  14        0.11        0.67      1.13 o 
 -11   1  14        7.26        8.23      2.64 o 
 -10   1  14       10.88        7.53      1.29 o 
  -9   1  14      686.18      660.76     12.95 o 
  -8   1  14      806.02      814.48     13.40 o 
  -7   1  14      101.08      114.71      4.27 o 
  -6   1  14     1288.96     1272.78     20.10 o 
  -5   1  14      319.72      293.48      5.33 o 
  -4   1  14      760.87      739.00     12.01 o 
  -3   1  14      188.49      222.06      4.15 o 
  -2   1  14        3.77        3.03      0.57 o 
  -1   1  14      209.47      256.98      4.67 o 
   0   1  14     1439.01     1506.14     23.38 o 
   1   1  14      852.92      895.58     13.86 o 
   2   1  14        4.99        6.42      1.27 o 
   3   1  14        0.12        1.04      0.39 o 
   4   1  14       21.73       20.18      1.08 o 
   5   1  14        1.88        2.64      0.94 o 
   6   1  14       65.95       67.59      2.49 o 
   7   1  14       32.61       35.67      2.39 o 
   8   1  14       79.21       79.42      2.80 o 
   9   1  14       40.79       52.93      2.41 o 
  10   1  14       34.81       32.31      2.15 o 
  11   1  14       51.71       56.48      2.64 o 
  12   1  14       87.71      100.44      6.12 o 
 -12   2  14        0.69        0.00      1.18 o 
 -11   2  14      165.18      182.29      5.05 o 
 -10   2  14        7.46        3.59      1.29 o 
  -9   2  14        2.41        4.24      1.41 o 
  -8   2  14      124.12      114.96      3.49 o 
  -7   2  14      766.68      744.57     14.29 o 
  -6   2  14      463.80      464.03      9.40 o 
  -5   2  14       86.61       85.16      2.25 o 
  -4   2  14       12.36       10.15      0.93 o 
  -3   2  14      871.04      826.39     17.87 o 
  -2   2  14     1352.30     1161.49    197.42 o 
  -1   2  14        3.89        4.79      0.60 o 
   0   2  14      238.70      250.79      4.38 o 
   1   2  14        4.78        4.00      0.79 o 
   2   2  14        1.10        3.05      0.89 o 
   3   2  14      724.21      697.72     11.46 o 
   4   2  14       15.91       15.33      1.17 o 
   5   2  14       19.48       15.27      1.71 o 
   6   2  14      109.49      115.48      3.32 o 
   7   2  14       15.26       13.88      1.46 o 
   8   2  14       64.03       62.75      2.61 o 
   9   2  14        3.76        5.26      2.06 o 
  10   2  14       94.43       75.19      2.96 o 
  11   2  14        0.01        2.04      1.38 o 
  12   2  14       64.60       71.78      5.27 o 
 -11   3  14        4.01        3.39      2.89 o 
 -10   3  14        0.39        0.00      1.17 o 
  -9   3  14       49.22       44.80      2.42 o 
  -8   3  14       26.03       15.18      1.54 o 
  -7   3  14       25.57       31.45      1.99 o 
  -6   3  14      426.28      424.62      8.91 o 
  -5   3  14      965.51      887.05     16.78 o 
  -4   3  14      347.76      344.79      7.09 o 
  -3   3  14        1.39        3.17      0.74 o 
  -2   3  14      602.00      568.94      9.51 o 
  -1   3  14        1.78        0.67      1.16 o 
   0   3  14      668.84      648.22     10.81 o 
   1   3  14       56.31       61.84      2.21 o 
   2   3  14     2806.51     2798.44     42.90 o 
   3   3  14       99.07      112.31      2.95 o 
   4   3  14       18.06       21.69      1.50 o 
   5   3  14       51.79       47.81      2.91 o 
   6   3  14       53.13       51.82      2.37 o 
   7   3  14       78.19       82.44      4.41 o 
   8   3  14        0.24        0.40      1.36 o 
   9   3  14        9.23       11.60      1.65 o 
  10   3  14        0.75        1.47      1.27 o 
  11   3  14       44.18       44.35      3.29 o 
 -10   4  14       40.06       39.93      3.22 o 
  -9   4  14        3.13        4.09      1.80 o 
  -8   4  14       32.47       35.69      2.97 o 
  -7   4  14        4.61        7.69      1.87 o 
  -6   4  14        1.28        0.82      1.75 o 
  -5   4  14        1.16        3.54      1.61 o 
  -4   4  14        2.12        2.48      1.61 o 
  -3   4  14       88.08       88.82      2.86 o 
  -2   4  14        2.72        3.41      1.14 o 
  -1   4  14        0.66        0.00      1.17 o 
   0   4  14       59.80       62.48      2.45 o 
   1   4  14        0.23        1.73      1.20 o 
   2   4  14      237.23      245.08      5.08 o 
   3   4  14        0.89        0.00      0.99 o 
   4   4  14        0.29        1.01      0.95 o 
   5   4  14        9.74       15.32      1.63 o 
   6   4  14       56.96       66.59      3.34 o 
   7   4  14       75.28       77.63      2.73 o 
   8   4  14        1.98        1.82      1.22 o 
   9   4  14        4.50        2.99      2.02 o 
  -7   5  14       27.38       30.73      3.03 o 
  -6   5  14        7.75        5.85      1.99 o 
  -5   5  14       79.55       71.96      3.98 o 
  -4   5  14       36.47       32.96      3.03 o 
  -3   5  14        0.08        0.00      3.23 o 
  -2   5  14       17.86       14.15      1.59 o 
  -1   5  14      159.27      171.21      4.79 o 
   0   5  14       19.74       17.10      1.78 o 
   1   5  14        1.25        1.87      1.29 o 
   2   5  14      239.35      224.44      5.74 o 
   3   5  14       29.89       32.42      1.91 o 
   4   5  14       25.22       34.11      2.03 o 
   5   5  14        6.88        8.27      1.37 o 
   6   5  14       28.19       23.28      2.09 o 
 -13   1  15       77.25       91.58      3.51 o 
 -12   1  15      277.74      294.92      7.02 o 
 -11   1  15      267.87      267.60      6.41 o 
 -10   1  15      649.94      683.23     13.46 o 
  -9   1  15        1.68        0.75      1.03 o 
  -8   1  15       29.65       39.31      1.80 o 
  -7   1  15     1193.41     1289.83     20.49 o 
  -6   1  15     4485.52     4591.12     69.85 o 
  -5   1  15      684.56      694.71     11.47 o 
  -4   1  15     1051.79     1075.86     17.08 o 
  -3   1  15      239.91      250.48      4.68 o 
  -2   1  15      141.60      141.64      3.01 o 
  -1   1  15       15.37       17.72      1.29 o 
   0   1  15       63.41       48.74      1.96 o 
   1   1  15        0.74        2.11      0.67 o 
   2   1  15      342.93      353.73      5.93 o 
   3   1  15        5.19        3.16      0.55 o 
   4   1  15      311.01      299.95      6.61 o 
   5   1  15      163.95      156.14      3.46 o 
   6   1  15      115.43      126.01      4.84 o 
   7   1  15      121.85      126.60      3.64 o 
   8   1  15      172.84      183.02      5.57 o 
   9   1  15      112.99      121.07      4.76 o 
  10   1  15       52.73       47.12      2.49 o 
  11   1  15       11.93        8.24      1.46 o 
  12   1  15        0.21        0.56      1.26 o 
 -12   2  15        2.33        4.27      1.30 o 
 -11   2  15       51.73       43.92      3.12 o 
 -10   2  15       74.01       71.67      2.87 o 
  -9   2  15      165.68      167.09      5.20 o 
  -8   2  15      604.59      561.85     11.33 o 
  -7   2  15      155.17      149.42      4.00 o 
  -6   2  15      421.17      397.74      8.31 o 
  -5   2  15        3.70        1.76      0.77 o 
  -4   2  15       37.24       32.61      1.49 o 
  -3   2  15        0.21        0.45      0.72 o 
  -2   2  15      346.13      363.65      9.14 o 
  -1   2  15       45.69       46.49      1.39 o 
   0   2  15       63.69       62.90      2.36 o 
   1   2  15      199.02      200.67      4.07 o 
   2   2  15       24.24       22.03      1.35 o 
   3   2  15      175.82      177.02      3.96 o 
   4   2  15      297.36      299.70      5.69 o 
   5   2  15       45.03       51.29      1.94 o 
   6   2  15       11.92       12.07      1.30 o 
   7   2  15        0.86        0.79      1.03 o 
   8   2  15       45.18       40.90      2.21 o 
   9   2  15        3.11        2.57      1.22 o 
  10   2  15      246.75      232.75      5.86 o 
  11   2  15       21.31       23.47      2.05 o 
 -11   3  15        2.09        4.87      1.58 o 
 -10   3  15       42.28       45.33      2.58 o 
  -9   3  15       68.78       55.19      3.12 o 
  -8   3  15        1.07        1.94      1.18 o 
  -7   3  15       38.63       29.81      2.59 o 
  -6   3  15       42.42       61.50      2.55 o 
  -5   3  15      378.40      364.76      7.89 o 
  -4   3  15        0.12        0.86      0.84 o 
  -3   3  15       64.34       68.62      3.18 o 
  -2   3  15       46.10       43.97      1.67 o 
  -1   3  15      374.44      376.29      6.75 o 
   0   3  15      118.97      135.67      3.20 o 
   1   3  15      164.98      171.37      3.80 o 
   2   3  15     1346.62     1351.65     21.47 o 
   3   3  15       64.28       62.35      2.32 o 
   4   3  15     1061.45     1021.46     16.62 o 
   5   3  15       10.74       12.67      1.79 o 
   6   3  15      194.81      180.92      4.18 o 
   7   3  15       17.97       16.14      1.71 o 
   8   3  15       42.37       42.77      3.61 o 
   9   3  15       42.29       33.00      2.25 o 
  10   3  15       18.05       17.84      1.86 o 
  -9   4  15      142.77      137.06      5.59 o 
  -8   4  15      166.52      160.56      8.61 o 
  -7   4  15       42.92       46.42      3.03 o 
  -6   4  15        0.19        0.84      1.48 o 
  -5   4  15       35.88       27.19      2.56 o 
  -4   4  15       15.37       17.59      2.18 o 
  -3   4  15        0.15        0.36      0.98 o 
  -2   4  15        3.55        2.02      1.03 o 
  -1   4  15      261.35      259.31      6.02 o 
   0   4  15        5.19        3.85      1.01 o 
   1   4  15       73.30       66.33      2.72 o 
   2   4  15        6.71        6.74      1.19 o 
   3   4  15        0.07        0.00      0.89 o 
   4   4  15       24.72       19.28      1.52 o 
   5   4  15       43.36       45.58      2.29 o 
   6   4  15       36.64       39.86      2.10 o 
   7   4  15       27.59       20.46      1.72 o 
   8   4  15        7.10        8.00      1.39 o 
   9   4  15        0.44        0.00      1.52 o 
  -7   5  15        1.44        5.38      2.09 o 
  -6   5  15        0.00        0.00      1.71 o 
  -5   5  15       29.53       34.50      4.84 o 
  -4   5  15        2.05        1.60      1.80 o 
  -3   5  15        6.41       10.31      2.18 o 
  -2   5  15       43.39       46.78      2.51 o 
  -1   5  15       29.86       32.80      2.25 o 
   0   5  15       19.03       14.62      1.74 o 
   1   5  15       36.46       27.47      2.17 o 
   2   5  15       17.59       14.53      1.81 o 
   3   5  15       12.59       16.84      1.66 o 
   4   5  15        0.03        2.41      1.20 o 
   5   5  15      136.46      147.03      3.95 o 
   6   5  15        0.63        0.68      1.46 o 
 -13   0  16      538.51      605.62     21.54 o 
 -12   0  16      177.49      196.41      8.88 o 
 -11   0  16       15.96       20.19      2.09 o 
 -10   0  16       63.46       66.68      3.32 o 
  -9   0  16      138.71      130.55      4.55 o 
  -8   0  16        0.18        0.94      1.21 o 
  -7   0  16      712.44      719.72     16.93 o 
  -6   0  16     6127.72     6302.38    135.10 o 
  -5   0  16      844.47      799.20     18.47 o 
  -4   0  16      264.11      269.34      7.01 o 
  -3   0  16       37.30       38.06      2.13 o 
  -2   0  16       61.46       91.48      4.44 o 
  -1   0  16      627.96      569.63     19.27 o 
   0   0  16      171.39      158.91      4.59 o 
   1   0  16     1371.37     1382.37     30.54 o 
   2   0  16      932.39     1026.43     23.14 o 
   3   0  16      934.75      767.44    113.47 o 
   4   0  16      721.64      746.27     23.73 o 
   5   0  16      996.84      993.11     22.75 o 
   6   0  16      157.09      155.17      5.52 o 
   7   0  16       18.43       19.63      3.23 o 
   8   0  16       20.09       16.68      3.23 o 
   9   0  16       32.77       32.01      4.03 o 
  10   0  16      203.50      195.08      9.69 o 
  11   0  16        5.92        2.69      2.42 o 
  12   0  16       65.20       71.01      6.19 o 
 -12   1  16        5.97       10.74      1.54 o 
 -11   1  16       98.89      105.65      3.55 o 
 -10   1  16      172.66      167.86      4.59 o 
  -9   1  16       10.38       11.39      1.38 o 
  -8   1  16      890.58      875.42     14.40 o 
  -7   1  16      186.84      196.07      4.16 o 
  -6   1  16       42.73       50.85      2.84 o 
  -5   1  16      130.90      133.60      3.12 o 
  -4   1  16       34.92       34.55      1.44 o 
  -3   1  16       15.59       16.58      1.08 o 
  -2   1  16       64.80       70.51      1.96 o 
  -1   1  16       61.70       64.00      2.32 o 
   0   1  16      209.48      202.20      6.14 o 
   1   1  16       10.71        4.89      1.40 o 
   2   1  16        9.16        7.94      0.86 o 
   3   1  16      265.79      258.87      6.94 o 
   4   1  16      109.86      105.84      6.77 o 
   5   1  16        0.06        0.00      0.79 o 
   6   1  16        3.87        3.33      0.93 o 
   7   1  16      180.04      179.29      4.63 o 
   8   1  16        5.95        6.04      1.36 o 
   9   1  16       24.71       27.63      2.46 o 
  10   1  16        1.53        0.00      1.14 o 
  11   1  16        0.18        0.00      1.22 o 
 -12   2  16       80.58       83.63      3.35 o 
 -11   2  16       13.44       17.46      1.85 o 
 -10   2  16       15.51       11.13      1.54 o 
  -9   2  16      174.27      177.09      4.74 o 
  -8   2  16      145.35      161.93      4.37 o 
  -7   2  16        0.70        1.29      0.98 o 
  -6   2  16       35.83       34.30      2.44 o 
  -5   2  16        2.02        3.33      0.83 o 
  -4   2  16       15.71        8.14      0.99 o 
  -3   2  16      116.29      110.50      3.63 o 
  -2   2  16      162.83      161.08      3.41 o 
  -1   2  16       35.02       35.71      2.69 o 
   0   2  16      102.96      102.00      6.21 o 
   1   2  16      984.41      945.38     15.19 o 
   2   2  16       74.60       77.19      2.34 o 
   3   2  16       52.04       47.22      1.86 o 
   4   2  16       13.09       15.59      1.31 o 
   5   2  16     1152.69     1140.63     18.35 o 
   6   2  16        2.15        2.15      1.28 o 
   7   2  16       36.05       31.04      1.97 o 
   8   2  16       24.11       16.57      1.62 o 
   9   2  16       51.58       60.32      2.73 o 
  10   2  16       18.93       15.10      1.78 o 
  11   2  16       10.39        7.89      1.62 o 
 -11   3  16      105.55      118.29      4.12 o 
 -10   3  16      186.78      191.84      5.41 o 
  -9   3  16      295.63      290.99      9.59 o 
  -8   3  16      160.08      121.88      5.83 o 
  -7   3  16        1.70        1.17      1.35 o 
  -6   3  16       31.60       29.40      1.97 o 
  -5   3  16       64.33       54.02      3.22 o 
  -4   3  16        3.29        5.80      1.06 o 
  -3   3  16      151.84      146.56      3.85 o 
  -2   3  16        0.43        1.19      0.74 o 
  -1   3  16       39.03       38.59      1.67 o 
   0   3  16      337.71      346.99      6.45 o 
   1   3  16     1231.14     1275.26     20.31 o 
   2   3  16      217.76      228.70      4.79 o 
   3   3  16      657.31      674.85     11.59 o 
   4   3  16        4.61        7.44      1.16 o 
   5   3  16       63.46       57.01      2.18 o 
   6   3  16       39.40       43.15      1.99 o 
   7   3  16       82.62       83.36      3.26 o 
   8   3  16        2.56        1.71      1.27 o 
   9   3  16        0.01        0.00      1.27 o 
  10   3  16       39.53       43.64      2.65 o 
  -9   4  16      154.98      143.73      6.19 o 
  -8   4  16        3.07        2.63      1.68 o 
  -7   4  16       21.45       18.35      2.37 o 
  -6   4  16      144.52      132.45      5.29 o 
  -5   4  16       41.31       56.37      3.41 o 
  -4   4  16       18.75       17.85      2.37 o 
  -3   4  16      295.66      298.38      6.69 o 
  -2   4  16       86.99       87.56      3.06 o 
  -1   4  16       10.20       12.40      1.43 o 
   0   4  16      138.52      147.60      4.97 o 
   1   4  16      174.73      179.03      4.04 o 
   2   4  16       70.76       68.28      2.48 o 
   3   4  16        0.60        1.62      1.07 o 
   4   4  16        1.16        0.42      1.01 o 
   5   4  16        0.59        1.58      1.06 o 
   6   4  16       14.88       15.99      1.58 o 
   7   4  16       38.16       42.57      2.26 o 
   8   4  16        0.06        0.03      1.07 o 
  -6   5  16        0.08        0.00      1.80 o 
  -5   5  16       22.11       24.50      2.83 o 
  -4   5  16       43.27       54.99      3.87 o 
  -3   5  16        0.01        0.54      1.68 o 
  -2   5  16       23.41       25.17      2.51 o 
  -1   5  16        0.58        0.46      1.30 o 
   0   5  16        1.40        1.67      1.34 o 
   1   5  16      143.39      155.85      4.63 o 
   2   5  16        4.19        1.92      1.46 o 
   3   5  16        1.24        0.00      1.35 o 
   4   5  16       62.73       61.00      2.61 o 
   5   5  16        3.63        9.71      1.50 o 
 -12   1  17       38.58       37.11      2.51 o 
 -11   1  17       10.88       14.06      2.05 o 
 -10   1  17        7.86        8.30      1.32 o 
  -9   1  17       19.19       22.49      1.80 o 
  -8   1  17      233.27      222.22      4.65 o 
  -7   1  17       27.48       29.23      1.59 o 
  -6   1  17        0.02        0.00      1.20 o 
  -5   1  17     1919.55     1862.84     29.06 o 
  -4   1  17     1292.26     1293.92     20.53 o 
  -3   1  17      749.04      740.62     12.17 o 
  -2   1  17      155.91      161.75      3.42 o 
  -1   1  17       36.81       33.40      1.40 o 
   0   1  17      182.05      124.69     27.57 o 
   1   1  17      360.11      273.04     58.90 o 
   2   1  17      387.30      380.24      9.69 o 
   3   1  17      199.41      189.26      4.75 o 
   4   1  17      312.43      309.41      5.85 o 
   5   1  17       78.81       86.53      2.50 o 
   6   1  17       34.20       34.41      2.87 o 
   7   1  17       17.12       17.89      1.41 o 
   8   1  17        9.20       15.90      1.62 o 
   9   1  17        0.05        2.41      1.27 o 
  10   1  17       19.38       14.42      1.72 o 
  11   1  17        0.60        0.00      1.61 o 
 -11   2  17       68.21       70.98      3.08 o 
 -10   2  17       34.02       36.57      2.24 o 
  -9   2  17       27.10       34.57      2.14 o 
  -8   2  17      682.56      584.37     11.83 o 
  -7   2  17        1.37        1.81      1.06 o 
  -6   2  17       17.92       13.21      1.42 o 
  -5   2  17      146.53      140.74      3.41 o 
  -4   2  17      162.85      144.67      5.04 o 
  -3   2  17      627.66      584.38     16.45 o 
  -2   2  17      375.39      389.69      8.28 o 
  -1   2  17      393.85      379.94      6.76 o 
   0   2  17      224.71      220.04      4.41 o 
   1   2  17      743.63      740.32     13.20 o 
   2   2  17        6.55        3.79      0.97 o 
   3   2  17       52.25       48.47      1.91 o 
   4   2  17      845.30      918.05     15.06 o 
   5   2  17        2.92        4.86      1.09 o 
   6   2  17       20.31       22.36      1.52 o 
   7   2  17        1.04        0.59      1.01 o 
   8   2  17       76.59       75.00      2.92 o 
   9   2  17      127.67      128.95      4.21 o 
  10   2  17       24.91       22.58      2.53 o 
 -10   3  17        2.76        2.10      1.57 o 
  -9   3  17       29.61       28.91      2.14 o 
  -8   3  17      244.18      231.60      5.91 o 
  -7   3  17       53.08       50.87      3.17 o 
  -6   3  17       16.49       21.74      2.33 o 
  -5   3  17        0.35        1.02      1.42 o 
  -4   3  17      182.54      184.42      4.46 o 
  -3   3  17       11.57        5.89      1.53 o 
  -2   3  17       60.76       56.55      2.48 o 
  -1   3  17       40.29       42.74      1.78 o 
   0   3  17        7.25        4.53      1.03 o 
   1   3  17       65.61       61.70      2.20 o 
   2   3  17      313.04      300.83      5.87 o 
   3   3  17       72.23       75.61      2.51 o 
   4   3  17        6.17        3.32      1.09 o 
   5   3  17       17.44       15.55      1.39 o 
   6   3  17        7.38        8.28      1.26 o 
   7   3  17       70.01       65.39      2.49 o 
   8   3  17        0.08        0.00      1.00 o 
   9   3  17       30.64       31.56      2.33 o 
  -8   4  17        4.06        5.62      1.99 o 
  -7   4  17       46.41       46.90      3.41 o 
  -6   4  17       84.99       93.21      4.33 o 
  -5   4  17        3.46        0.81      1.52 o 
  -4   4  17       91.90       84.42      4.84 o 
  -3   4  17       76.71       88.99      3.00 o 
  -2   4  17      391.27      428.45      9.06 o 
  -1   4  17       56.12       60.29      2.64 o 
   0   4  17      169.25      174.79      4.71 o 
   1   4  17       23.23       19.70      1.55 o 
   2   4  17      231.83      250.63      5.28 o 
   3   4  17      337.10      300.29      6.04 o 
   4   4  17       18.19       25.40      1.90 o 
   5   4  17      172.93      163.99      4.10 o 
   6   4  17        0.08        0.00      1.13 o 
   7   4  17       20.63       25.08      1.88 o 
  -5   5  17       94.61       92.44      4.83 o 
  -4   5  17        1.83        2.61      1.99 o 
  -3   5  17        0.32        0.13      1.71 o 
  -2   5  17        2.31        0.00      1.71 o 
  -1   5  17        1.24        0.16      1.30 o 
   0   5  17        1.40        1.29      1.38 o 
   1   5  17       18.44       24.46      2.09 o 
   2   5  17       11.12       16.48      1.94 o 
   3   5  17        7.11        3.09      1.87 o 
   4   5  17       27.90       36.43      2.99 o 
 -12   0  18      101.29      115.94      6.73 o 
 -11   0  18      117.16      129.40      6.73 o 
 -10   0  18      107.93       97.38      4.17 o 
  -9   0  18        8.75        9.60      2.69 o 
  -8   0  18      593.82      592.46     14.55 o 
  -7   0  18     1060.00     1062.91     24.38 o 
  -6   0  18       96.94       97.90      3.87 o 
  -5   0  18     6644.54     6787.20    145.29 o 
  -4   0  18      104.10       82.69      5.11 o 
  -3   0  18      115.57      116.24      3.94 o 
  -2   0  18      751.09      711.85     16.53 o 
  -1   0  18     1890.91     1916.76     42.06 o 
   0   0  18        1.09        0.61      1.03 o 
   1   0  18       41.20       35.11      2.19 o 
   2   0  18       24.98       26.42      1.94 o 
   3   0  18       71.19       79.18      3.29 o 
   4   0  18      144.57      152.29      7.80 o 
   5   0  18      493.15      472.16     17.78 o 
   6   0  18      220.92      236.01     10.50 o 
   7   0  18       49.03       48.42      4.84 o 
   8   0  18       20.59       22.86      3.77 o 
   9   0  18       15.39       11.56      2.96 o 
  10   0  18      148.98      157.93      9.15 o 
  11   0  18       43.49       33.89      4.84 o 
 -12   1  18       18.42       20.35      2.04 o 
 -11   1  18       73.64       73.78      3.14 o 
 -10   1  18      100.45       92.64      3.72 o 
  -9   1  18        0.03        0.84      1.06 o 
  -8   1  18       12.39       11.23      1.41 o 
  -7   1  18       71.27       75.70      2.37 o 
  -6   1  18        0.75        0.93      0.85 o 
  -5   1  18      627.55      670.17     11.32 o 
  -4   1  18      465.55      440.78      7.77 o 
  -3   1  18      822.39      838.10     13.69 o 
  -2   1  18       26.97       32.10      1.49 o 
  -1   1  18      180.59      183.57      3.77 o 
   0   1  18        0.00        1.30      0.98 o 
   1   1  18        9.87        9.99      1.29 o 
   2   1  18        3.91        4.63      1.13 o 
   3   1  18       78.04       66.54      2.68 o 
   4   1  18        1.89        4.60      1.18 o 
   5   1  18       67.43       70.36      2.88 o 
   6   1  18       78.05       74.27      3.01 o 
   7   1  18       29.90       35.60      2.41 o 
   8   1  18        3.11        3.04      1.80 o 
   9   1  18        5.60        8.71      2.18 o 
  10   1  18        5.16        5.87      2.07 o 
  11   1  18        7.25        9.05      3.63 o 
 -11   2  18        1.27        1.10      1.59 o 
 -10   2  18        0.29        0.00      1.14 o 
  -9   2  18        3.09        2.32      1.14 o 
  -8   2  18       57.25       66.82      3.27 o 
  -7   2  18      214.87      232.88      5.66 o 
  -6   2  18      110.34       95.30      3.11 o 
  -5   2  18      437.35      471.47     15.88 o 
  -4   2  18      176.51      171.49      4.57 o 
  -3   2  18      344.18      348.64      7.71 o 
  -2   2  18      233.85      239.21      5.78 o 
  -1   2  18      351.72      345.28      7.61 o 
   0   2  18       24.57       21.82      1.60 o 
   1   2  18        6.84        5.23      1.03 o 
   2   2  18      146.38      146.11      3.45 o 
   3   2  18        2.31        1.74      1.01 o 
   4   2  18      204.96      211.69      4.49 o 
   5   2  18      409.49      393.10      7.33 o 
   6   2  18      184.65      194.89      4.39 o 
   7   2  18        0.91        0.68      1.09 o 
   8   2  18       43.75       41.95      2.08 o 
   9   2  18        2.06        1.71      1.30 o 
  10   2  18       16.84       18.43      2.19 o 
 -10   3  18      202.87      209.53      8.34 o 
  -9   3  18      204.05      205.98      7.01 o 
  -8   3  18        3.29        4.42      2.15 o 
  -7   3  18        1.32        0.00      1.42 o 
  -6   3  18       29.09       32.74      2.83 o 
  -5   3  18       49.92       70.13      6.46 o 
  -4   3  18       86.02       93.44      4.17 o 
  -3   3  18      520.87      504.43     10.78 o 
  -2   3  18       25.73       25.75      1.51 o 
  -1   3  18        6.17        2.96      0.90 o 
   0   3  18      102.23       98.11      2.70 o 
   1   3  18      136.65      124.15      3.14 o 
   2   3  18       96.28      101.47      2.90 o 
   3   3  18        1.73        2.50      1.02 o 
   4   3  18       83.34       77.12      2.60 o 
   5   3  18       37.59       33.52      1.88 o 
   6   3  18       52.31       44.08      2.04 o 
   7   3  18       19.93       19.57      1.64 o 
   8   3  18        4.34        7.45      1.30 o 
   9   3  18        1.73        2.83      1.28 o 
  -8   4  18        4.55        3.55      1.80 o 
  -7   4  18        4.86        5.45      1.87 o 
  -6   4  18        4.62       15.33      2.37 o 
  -5   4  18        3.47        1.28      1.61 o 
  -4   4  18       10.61       12.02      2.18 o 
  -3   4  18      134.43      126.32      5.32 o 
  -2   4  18       16.08       12.50      1.53 o 
  -1   4  18       59.63       73.96      2.80 o 
   0   4  18       11.33        5.89      1.37 o 
   1   4  18       41.38       52.06      2.26 o 
   2   4  18        7.94       11.43      1.39 o 
   3   4  18        5.66        6.39      1.22 o 
   4   4  18      129.66      117.47      3.44 o 
   5   4  18       12.98        8.97      1.41 o 
   6   4  18       25.01       23.77      1.79 o 
   7   4  18       70.05       81.16      2.90 o 
  -4   5  18       22.93       24.85      2.94 o 
  -3   5  18       19.45       21.64      4.98 o 
  -2   5  18       25.92       35.89      3.32 o 
  -1   5  18        0.72        0.00      1.30 o 
   0   5  18        1.50        0.62      1.57 o 
   1   5  18        4.76        6.04      1.53 o 
   2   5  18        0.03        0.00      1.32 o 
   3   5  18        7.45        3.98      1.53 o 
 -11   1  19      339.97      377.56      8.53 o 
 -10   1  19      682.85      724.93     14.40 o 
  -9   1  19      244.37      257.21      6.19 o 
  -8   1  19      421.46      436.25      9.24 o 
  -7   1  19        0.09        1.88      0.93 o 
  -6   1  19      266.17      257.91      5.19 o 
  -5   1  19      738.02      749.45     12.50 o 
  -4   1  19     1350.97     1378.09     21.90 o 
  -3   1  19      373.74      396.33      7.10 o 
  -2   1  19       88.19       88.98      2.43 o 
  -1   1  19      182.50      182.76      4.69 o 
   0   1  19       67.75       69.91      2.68 o 
   1   1  19      101.93      107.08      3.35 o 
   2   1  19        4.60        2.18      1.18 o 
   3   1  19      237.05      243.00      5.92 o 
   4   1  19      962.92      946.12     18.25 o 
   5   1  19        3.84        5.03      1.34 o 
   6   1  19      264.76      256.62      8.18 o 
   7   1  19      450.50      495.46     13.52 o 
   8   1  19      118.25      128.85      5.51 o 
   9   1  19       11.52       11.30      4.17 o 
  10   1  19       14.50       14.12      4.57 o 
 -10   2  19        4.67        2.26      1.50 o 
  -9   2  19       11.57       16.02      1.78 o 
  -8   2  19        1.60        4.47      1.32 o 
  -7   2  19      199.64      211.38      5.35 o 
  -6   2  19      479.96      438.28     15.01 o 
  -5   2  19       21.47       19.93      2.19 o 
  -4   2  19       60.30       53.44      2.52 o 
  -3   2  19      128.66      119.13      3.86 o 
  -2   2  19      110.59      101.39      3.34 o 
  -1   2  19       11.51       14.69      1.50 o 
   0   2  19       77.44       71.93      2.84 o 
   1   2  19      192.26      194.98      4.97 o 
   2   2  19       10.96       11.37      1.20 o 
   3   2  19      149.15      148.70      3.59 o 
   4   2  19        6.70        6.22      1.32 o 
   5   2  19        8.68       10.19      1.28 o 
   6   2  19      141.20      142.37      3.67 o 
   7   2  19      190.94      196.23      4.51 o 
   8   2  19        1.79        3.68      1.31 o 
   9   2  19       19.99       16.68      1.94 o 
  -9   3  19      117.75      123.13      5.24 o 
  -8   3  19        3.52        5.62      1.87 o 
  -7   3  19        0.01        0.00      1.42 o 
  -6   3  19       44.17       52.09      4.84 o 
  -5   3  19      410.78      356.44     10.23 o 
  -4   3  19        4.42        0.00      1.88 o 
  -3   3  19        0.00        0.13      1.52 o 
  -2   3  19       16.46       13.82      1.39 o 
  -1   3  19      268.63      277.13      7.85 o 
   0   3  19       51.92       49.04      2.02 o 
   1   3  19       37.60       34.79      1.83 o 
   2   3  19        0.04        1.57      1.11 o 
   3   3  19      543.16      563.08      9.98 o 
   4   3  19       61.04       58.96      2.32 o 
   5   3  19      176.79      175.47      4.22 o 
   6   3  19      107.83       94.84      3.04 o 
   7   3  19        0.87        0.95      1.09 o 
   8   3  19        1.15        2.28      1.20 o 
  -7   4  19      145.40      139.04      5.67 o 
  -6   4  19       56.51       55.60      3.79 o 
  -5   4  19        0.07        0.45      1.80 o 
  -4   4  19        3.80        3.01      1.80 o 
  -3   4  19       11.54       11.64      2.26 o 
  -2   4  19        6.89        6.93      1.37 o 
  -1   4  19       40.09       46.09      3.00 o 
   0   4  19        6.70        5.87      1.37 o 
   1   4  19       18.59       17.85      1.82 o 
   2   4  19        8.91        6.92      1.44 o 
   3   4  19        1.74        3.43      1.22 o 
   4   4  19       15.13       16.94      1.63 o 
   5   4  19      108.58      115.64      3.42 o 
   6   4  19       31.42       26.16      2.25 o 
  -1   5  19        9.94       17.27      1.89 o 
   0   5  19        5.08        4.28      1.46 o 
 -11   0  20      127.34      157.38      8.07 o 
 -10   0  20       20.59       26.90      3.50 o 
  -9   0  20       20.61       13.56      2.56 o 
  -8   0  20       37.33       34.64      2.96 o 
  -7   0  20      123.40      109.76      4.25 o 
  -6   0  20      113.95      110.20      4.20 o 
  -5   0  20      512.22      494.53     12.34 o 
  -4   0  20      281.38      290.31      7.86 o 
  -3   0  20      103.01       99.13      3.75 o 
  -2   0  20      157.83      162.84      7.53 o 
  -1   0  20     1237.14     1196.51     26.95 o 
   0   0  20      253.70      245.67      7.00 o 
   1   0  20      135.78      121.35      4.13 o 
   2   0  20      196.01      178.68      8.61 o 
   3   0  20       16.39       21.25      3.23 o 
   4   0  20       20.96       10.76      2.69 o 
   5   0  20      119.23      113.80      6.73 o 
   6   0  20       96.48       92.54      6.19 o 
   7   0  20       79.55       75.59      5.92 o 
   8   0  20       24.98       33.35      4.57 o 
   9   0  20        0.44        1.34      2.69 o 
  10   0  20       22.27       21.79      4.30 o 
 -10   1  20        1.86        0.98      1.22 o 
  -9   1  20       12.15       15.33      1.67 o 
  -8   1  20        3.43        0.27      1.33 o 
  -7   1  20       20.25       22.17      1.55 o 
  -6   1  20       11.87        9.86      1.16 o 
  -5   1  20      160.73      148.60      3.56 o 
  -4   1  20      216.23      219.22      4.59 o 
  -3   1  20      165.27      148.37      3.45 o 
  -2   1  20      467.23      440.75      9.30 o 
  -1   1  20      159.67      158.49      4.38 o 
   0   1  20      133.54      136.42      3.97 o 
   1   1  20       14.87       15.37      1.54 o 
   2   1  20      141.06      139.23      4.06 o 
   3   1  20        0.60        0.00      1.25 o 
   4   1  20       23.46       26.48      2.01 o 
   5   1  20       57.75       57.23      3.61 o 
   6   1  20        2.58        3.50      1.71 o 
   7   1  20        0.13        4.03      1.90 o 
   8   1  20        2.24        1.74      2.69 o 
   9   1  20        4.96        2.56      2.69 o 
 -10   2  20       42.92       51.21      2.74 o 
  -9   2  20       54.62       57.96      2.71 o 
  -8   2  20       93.98       86.80      3.51 o 
  -7   2  20        0.10        1.29      1.49 o 
  -6   2  20       52.60       43.65      3.17 o 
  -5   2  20      170.17      178.21      6.05 o 
  -4   2  20      349.13      361.60      8.02 o 
  -3   2  20        0.37        0.00      1.22 o 
  -2   2  20      380.41      406.15      9.36 o 
  -1   2  20       30.84       45.17      2.42 o 
   0   2  20      366.61      371.70      8.29 o 
   1   2  20        0.24        0.66      1.18 o 
   2   2  20       60.80       66.34      2.35 o 
   3   2  20      253.99      249.55      5.16 o 
   4   2  20        6.80        7.24      1.20 o 
   5   2  20       34.58       40.13      1.99 o 
   6   2  20       11.79       14.63      1.47 o 
   7   2  20       93.33       82.73      4.35 o 
   8   2  20       15.75       12.57      1.73 o 
   9   2  20       16.32       16.94      2.09 o 
  -8   3  20       11.16        7.11      2.07 o 
  -7   3  20      136.23      145.44      5.67 o 
  -6   3  20        0.16        0.00      1.61 o 
  -5   3  20      144.38      121.46      5.02 o 
  -4   3  20      134.91      137.13      5.36 o 
  -3   3  20       36.21       28.62      2.75 o 
  -2   3  20      380.06      386.11      8.31 o 
  -1   3  20       39.34       44.44      2.58 o 
   0   3  20       10.90        7.05      1.16 o 
   1   3  20        7.17       12.37      1.48 o 
   2   3  20      248.38      264.56      5.48 o 
   3   3  20      218.58      228.77      4.98 o 
   4   3  20        2.09        2.38      1.15 o 
   5   3  20        0.66        0.00      1.06 o 
   6   3  20        2.19        3.41      1.25 o 
   7   3  20       33.56       24.99      1.83 o 
  -6   4  20       12.75        9.85      2.69 o 
  -5   4  20       16.94       21.72      2.64 o 
  -4   4  20      179.97      183.41      9.15 o 
  -3   4  20       66.32       75.37      4.17 o 
  -2   4  20        0.16        0.00      1.20 o 
  -1   4  20        7.30        4.48      1.39 o 
   0   4  20        2.79        5.92      1.43 o 
   1   4  20        9.43       16.88      1.76 o 
   2   4  20        0.59        1.85      1.12 o 
   3   4  20       34.35       28.57      1.90 o 
   4   4  20       20.71       19.25      1.73 o 
   5   4  20        0.77        0.00      1.19 o 
 -10   1  21      109.96      126.37      5.15 o 
  -9   1  21      193.31      193.29      5.13 o 
  -8   1  21      126.08      134.68      4.29 o 
  -7   1  21      119.46      127.91      3.84 o 
  -6   1  21       45.72       47.62      2.07 o 
  -5   1  21        3.07        3.14      0.98 o 
  -4   1  21       20.08       16.78      1.73 o 
  -3   1  21     1424.58     1388.28     25.91 o 
  -2   1  21      543.43      567.36     11.64 o 
  -1   1  21      647.57      629.67     12.67 o 
   0   1  21        0.78        0.00      1.06 o 
   1   1  21      111.42      117.85      3.71 o 
   2   1  21      175.36      170.27      4.64 o 
   3   1  21       43.21       35.18      2.25 o 
   4   1  21       24.94       29.17      2.75 o 
   5   1  21        7.32       10.75      2.29 o 
   6   1  21      181.85      174.73      6.56 o 
   7   1  21       50.33       49.62      3.63 o 
   8   1  21       13.39       14.31      5.11 o 
   9   1  21        1.66        1.90      1.99 o 
  -9   2  21        8.50       11.77      2.28 o 
  -8   2  21       32.78       35.41      3.03 o 
  -7   2  21      461.62      475.49     12.63 o 
  -6   2  21       92.73       84.03      4.13 o 
  -5   2  21      278.04      254.27      7.74 o 
  -4   2  21       31.00       28.62      2.31 o 
  -3   2  21        1.01        0.00      1.22 o 
  -2   2  21     1336.70     1273.98     24.09 o 
  -1   2  21      819.18      817.13     16.17 o 
   0   2  21      195.59      204.91      5.43 o 
   1   2  21       12.71       15.23      1.71 o 
   2   2  21       70.71       69.76      3.05 o 
   3   2  21       42.45       38.79      1.99 o 
   4   2  21      144.90      140.23      3.61 o 
   5   2  21       29.48       29.54      1.91 o 
   6   2  21      159.46      149.24      3.88 o 
   7   2  21        6.33        8.71      1.75 o 
   8   2  21        3.67        5.00      1.58 o 
  -8   3  21        8.00        8.50      2.29 o 
  -7   3  21       29.55       31.55      3.10 o 
  -6   3  21       46.99       51.10      3.36 o 
  -5   3  21        9.80       16.18      2.45 o 
  -4   3  21       11.09        7.96      1.99 o 
  -3   3  21        3.66        1.59      1.80 o 
  -2   3  21      172.90      170.13      6.24 o 
  -1   3  21       34.74       34.68      2.41 o 
   0   3  21       18.91       21.70      1.54 o 
   1   3  21       43.53       45.42      2.15 o 
   2   3  21        0.91        0.63      1.06 o 
   3   3  21        2.82        7.16      1.28 o 
   4   3  21       37.98       31.09      1.94 o 
   5   3  21       22.74       28.20      1.88 o 
   6   3  21       39.09       41.31      2.24 o 
  -5   4  21       22.60       22.56      2.83 o 
  -4   4  21      150.52      170.11      6.51 o 
  -3   4  21        0.34        1.06      1.87 o 
  -2   4  21       17.69       15.64      1.78 o 
  -1   4  21      165.97      193.89      5.18 o 
   0   4  21       31.62       37.58      2.41 o 
   1   4  21       22.00       17.43      1.76 o 
   2   4  21        8.28        7.87      1.37 o 
   3   4  21        3.39        3.12      1.26 o 
  -9   0  22       43.42       62.62      3.60 o 
  -8   0  22      141.47      136.27      5.11 o 
  -7   0  22      122.91      134.14      5.51 o 
  -6   0  22      595.87      614.51     15.18 o 
  -5   0  22      583.97      609.10     14.91 o 
  -4   0  22      161.28      143.57      4.97 o 
  -3   0  22      126.05      124.10      4.98 o 
  -2   0  22       16.85       18.11      1.87 o 
  -1   0  22       23.77       20.98      3.23 o 
   0   0  22      205.27      202.90      9.69 o 
   1   0  22      100.70      104.11      6.46 o 
   2   0  22        7.63        8.07      2.69 o 
   3   0  22       83.65       79.36      5.65 o 
   4   0  22        0.13        1.08      2.15 o 
   5   0  22       13.20       16.94      3.50 o 
   6   0  22      217.19      245.68     11.84 o 
   7   0  22        3.35        4.57      2.69 o 
   8   0  22      145.05      168.68      9.42 o 
  -9   1  22        9.22        5.67      1.41 o 
  -8   1  22       71.67       74.38      4.22 o 
  -7   1  22        3.21        1.63      1.18 o 
  -6   1  22        0.07        0.73      1.29 o 
  -5   1  22       13.31        7.42      1.80 o 
  -4   1  22       25.11       27.16      2.04 o 
  -3   1  22       71.13       79.30      3.98 o 
  -2   1  22       20.17       21.11      2.82 o 
  -1   1  22      192.02      194.67      5.20 o 
   0   1  22       13.68       16.36      1.69 o 
   1   1  22        7.26        7.03      1.50 o 
   2   1  22      119.87      115.78      4.85 o 
   3   1  22       24.76       25.02      2.66 o 
   4   1  22       57.89       58.26      3.61 o 
   5   1  22       14.30       15.76      2.47 o 
   6   1  22       15.80       18.02      4.44 o 
   7   1  22       26.87       23.80      2.85 o 
   8   1  22        7.21        6.72      2.09 o 
  -8   2  22        1.11        1.12      1.80 o 
  -7   2  22      253.15      279.34     11.44 o 
  -6   2  22      170.39      162.49      8.21 o 
  -5   2  22       29.40       37.07      3.03 o 
  -4   2  22       18.44       13.79      3.77 o 
  -3   2  22        3.71        2.85      1.34 o 
  -2   2  22        7.42        9.52      1.60 o 
  -1   2  22       84.54       95.35      4.15 o 
   0   2  22      169.21      167.09      4.80 o 
   1   2  22       15.37       19.03      1.96 o 
   2   2  22       83.64       93.11      3.52 o 
   3   2  22       36.75       35.02      3.37 o 
   4   2  22       83.34       80.44      3.36 o 
   5   2  22        8.68       14.09      1.96 o 
   6   2  22      283.04      303.29      7.29 o 
   7   2  22        9.51        9.34      1.69 o 
  -7   3  22      146.80      145.49      5.81 o 
  -6   3  22        0.57        0.00      1.80 o 
  -5   3  22       20.91       25.79      2.78 o 
  -4   3  22       31.88       27.20      2.83 o 
  -3   3  22       46.92       58.60      3.68 o 
  -2   3  22       23.08       16.71      2.45 o 
  -1   3  22        0.08        2.58      2.15 o 
   0   3  22        8.00        9.04      1.32 o 
   1   3  22       20.08       22.27      1.61 o 
   2   3  22       45.49       48.73      2.26 o 
   3   3  22      122.18      124.91      3.53 o 
   4   3  22       13.91       17.58      1.61 o 
   5   3  22        5.85        4.09      1.31 o 
  -3   4  22       23.12       22.24      2.83 o 
  -2   4  22       26.54       25.16      3.03 o 
  -1   4  22       52.57       51.89      4.43 o 
   0   4  22       35.79       34.94      3.67 o 
   1   4  22       29.50       41.96      2.57 o 
  -8   1  23       42.31       52.07      3.36 o 
  -7   1  23        5.71        5.62      1.80 o 
  -6   1  23       40.71       39.81      2.54 o 
  -5   1  23        4.48        1.62      1.34 o 
  -4   1  23       12.84       12.37      1.62 o 
  -3   1  23      235.82      231.20      5.87 o 
  -2   1  23      227.99      227.94      5.84 o 
  -1   1  23      113.03      109.99      3.75 o 
   0   1  23       15.50       13.93      1.69 o 
   1   1  23      311.02      301.71      9.23 o 
   2   1  23      193.24      201.58     11.57 o 
   3   1  23       29.59       30.23      2.94 o 
   4   1  23        0.04        0.00      1.52 o 
   5   1  23        9.67        8.76      2.26 o 
   6   1  23      201.98      176.41      6.75 o 
   7   1  23       10.84        6.45      2.28 o 
  -7   2  23        1.01        3.36      1.90 o 
  -6   2  23       92.52       76.66      6.86 o 
  -5   2  23       22.14       26.05      2.58 o 
  -4   2  23       12.51       10.69      2.07 o 
  -3   2  23        0.25        0.00      1.29 o 
  -2   2  23       64.19       59.98      3.04 o 
  -1   2  23       46.97       43.97      2.67 o 
   0   2  23      173.51      180.80      6.47 o 
   1   2  23       18.41       13.72      1.81 o 
   2   2  23      166.40      169.07      5.06 o 
   3   2  23      154.05      162.25      5.06 o 
   4   2  23        0.11        0.99      1.80 o 
   5   2  23       56.72       58.62      3.90 o 
   6   2  23       19.51       26.46      3.04 o 
  -5   3  23       23.03       14.63      2.33 o 
  -4   3  23       18.20       16.83      5.38 o 
  -3   3  23      126.04      116.89      5.21 o 
  -2   3  23       28.44       31.75      3.04 o 
  -1   3  23      259.29      254.99      8.61 o 
   0   3  23        1.44        1.74      1.50 o 
   1   3  23        0.31        0.76      1.20 o 
   2   3  23        7.78       16.63      1.64 o 
   3   3  23        2.78        4.80      1.31 o 
   4   3  23        1.54        2.61      1.25 o 
  -8   0  24        0.19        0.00      2.42 o 
  -7   0  24      102.77      115.64      4.71 o 
  -6   0  24      135.39      130.58      4.97 o 
  -5   0  24      633.21      632.21     23.44 o 
  -4   0  24       74.12       73.43      5.65 o 
  -3   0  24      255.08      245.44     11.30 o 
  -2   0  24      246.25      237.09     11.03 o 
  -1   0  24      499.67      465.07     18.04 o 
   0   0  24        2.51        0.00      2.42 o 
   1   0  24      369.23      371.50     15.34 o 
   2   0  24      248.26      247.05     11.57 o 
   3   0  24        1.21        0.00      2.15 o 
   4   0  24        1.03        4.84      2.69 o 
   5   0  24        4.79        4.30      2.96 o 
   6   0  24        2.31        4.84      2.96 o 
  -7   1  24        7.10        8.52      2.15 o 
  -6   1  24       49.72       52.41      3.48 o 
  -5   1  24       84.66       97.02      5.28 o 
  -4   1  24       14.83       12.89      1.69 o 
  -3   1  24      108.08      106.96      4.27 o 
  -2   1  24      331.79      329.90      7.73 o 
  -1   1  24      152.40      142.45      6.05 o 
   0   1  24      205.60      191.61      6.93 o 
   1   1  24       14.02       20.21      2.56 o 
   2   1  24        0.51        3.67      1.88 o 
   3   1  24        0.05        0.00      1.61 o 
   4   1  24        8.86        5.92      2.09 o 
   5   1  24        6.48        4.44      2.09 o 
   6   1  24        8.72       11.30      4.03 o 
  -6   2  24       14.20       15.67      2.69 o 
  -5   2  24       38.41       50.28      5.11 o 
  -4   2  24      178.68      171.73      6.13 o 
  -3   2  24       83.42       71.59      3.94 o 
  -2   2  24      150.43      147.64      7.79 o 
  -1   2  24        6.16        7.21      1.64 o 
   0   2  24      321.05      334.20      8.01 o 
   1   2  24      105.70      109.69      4.26 o 
   2   2  24       53.46       51.13      2.92 o 
   3   2  24       20.56       27.16      2.94 o 
   4   2  24       37.57       44.20      7.93 o 
   5   2  24        1.64        2.02      1.99 o 
  -4   3  24       26.50       34.69      3.29 o 
  -3   3  24       45.78       39.96      3.41 o 
  -2   3  24      168.48      186.80     11.17 o 
  -1   3  24       18.27       12.37      2.37 o 
   0   3  24      235.90      238.84      9.16 o 
   1   3  24       27.43       20.29      2.16 o 
   2   3  24        3.42        7.74      1.76 o 
  -6   1  25      142.11      163.62      6.01 o 
  -5   1  25        7.61       12.79      1.83 o 
  -4   1  25       86.47       95.26      3.55 o 
  -3   1  25        1.69        1.80      1.67 o 
  -2   1  25       44.40       51.47      7.67 o 
  -1   1  25       41.70       42.96      6.05 o 
   0   1  25        2.57        1.77      2.15 o 
   1   1  25      171.38      160.31      6.27 o 
   2   1  25       38.25       39.95      3.42 o 
   3   1  25        6.11       11.08      2.37 o 
   4   1  25       40.73       30.39      3.23 o 
   5   1  25        6.67        9.80      2.37 o 
  -5   2  25      246.95      260.14      8.39 o 
  -4   2  25       38.66       47.54      3.48 o 
  -3   2  25        2.68        4.33      1.99 o 
  -2   2  25        1.65        0.00      1.38 o 
  -1   2  25       58.61       63.83      3.19 o 
   0   2  25      550.86      543.38     11.80 o 
   1   2  25        6.03        4.48      1.99 o 
   2   2  25      138.88      133.02      5.71 o 
   3   2  25       22.93       23.24      2.94 o 
  -5   0  26       36.02       40.34      4.84 o 
  -4   0  26        5.56        0.81      2.42 o 
  -3   0  26       67.84       72.36      5.92 o 
  -2   0  26        0.85        3.50      2.69 o 
  -1   0  26      128.37      123.75      7.80 o 
   0   0  26      166.03      175.15      9.42 o 
   1   0  26      301.87      312.47     14.00 o 
   2   0  26      302.12      275.87     12.92 o 
   3   0  26      491.99      514.28     20.46 o 
   4   0  26        0.63        1.88      2.96 o 
  -5   1  26        1.32        0.40      2.82 o 
  -4   1  26        2.42        3.09      2.02 o 
  -3   1  26       17.79       15.98      2.56 o 
  -2   1  26       32.57       30.90      3.23 o 
  -1   1  26        8.47        3.77      2.09 o 
   0   1  26       23.76       19.51      2.75 o 
   1   1  26        5.63        6.30      2.26 o 
   2   1  26       78.68       77.62      4.56 o 
   3   1  26       64.82       60.01      4.09 o 
  -2   2  26        1.19        0.00      1.38 o 
  -1   2  26        5.43        5.40      1.65 o 
   0   2  26        5.15        9.85      2.28 o 
   1   2  26       15.01       20.42      2.75 o 
  -2   1  27      193.12      204.17      7.61 o 
  -1   1  27       57.75       51.83      4.84 o 
   0   1  27      297.52      302.86     13.73 o 
                                                 
